# Supplementary material for: Evolution and spread of Xanthomonas citri subsp. citri in the São Paulo, Brazil, citrus belt inferred from 758 novel genomes
Source: Microb Genom. 2025 Jan 16;11(1):001338. doi: 10.1099/mgen.0.001338 (PMC11736806; doi:10.1099/mgen.0.001338)
Supplement: Uncited Supplementary Material 2. [file mgen-11-01338-s002.xlsx]

## Sheet: Table S1
Supplementary Table S1: Newly sequenced Xanthomonas citri subsp. citri genomes sequencing and assembly statistics
Sample id	# contigs (>= 0 bp)	# contigs (>= 200 bp)	Total length (>= 0 bp)	Total length (>= 200 bp)	Largest contig	GC (%)	N50	N75	L50	L75	# N's per 100 kbp	Median insert size	Mean coverage	Number of reads	Number of reads w/ insert size > 300
AM10	149	101	5231080	5224074	533923	64.74	234526	170832	7	13	0.00	644	60	671183	589970
AM11	99	74	5222410	5218633	533923	64.74	234526	174642	7	13	0.00	698	50.87	559280	452613
AM13	101	84	5167265	5164776	533923	64.74	234526	174642	7	13	0.00	698	69.2966	753475	607099
AM16	121	87	5221187	5216161	533923	64.74	234526	170831	7	13	0.00	733	52.8392	588953	441611
AM19	139	86	5225955	5218218	534569	64.74	228663	174642	8	14	0.00	716	60.1992	667938	509015
AM22	144	94	5224727	5217353	533923	64.74	223505	160339	8	14	0.00	684	40.2769	441601	371656
AM24	128	89	5229467	5223639	533923	64.74	234526	153963	7	14	0.00	676	93.5913	1023879	855827
AM25	114	86	5222143	5217979	533923	64.74	234526	174362	7	13	0.00	707	50.7417	560361	439224
AM26	150	99	5225630	5217984	472364	64.74	216756	158700	9	16	0.00	741	33.4322	371494	277297
AM28	118	83	5225720	5220513	533923	64.74	234526	153963	7	14	0.00	665	58.609	638485	560904
AM29	134	88	5224452	5217680	533923	64.74	234527	160349	7	14	0.00	697	51.4909	566781	450958
AM30	131	89	5225211	5219021	490051	64.74	223490	153962	9	16	0.00	709	58.2646	644583	496544
AM31	131	84	5204152	5197073	527673	64.74	234526	170831	7	13	0.00	730	59.2234	657269	479538
AM33	115	86	5221873	5217578	533897	64.74	234526	170831	7	13	0.00	694	69.7866	771406	605318
AM4	131	81	5168921	5161512	533923	64.74	234526	170832	7	13	0.00	712	40	439908	366844
AM42	145	81	5229800	5220524	533923	64.74	234526	174642	7	13	0.00	707	57.8478	635798	526385
AM44	106	77	5165509	5161276	533923	64.74	234525	174642	7	13	0.00	698	59.1492	649075	498662
AM46	157	95	5227227	5218060	472351	64.74	216756	170832	9	15	0.00	697	133.76	1455537	1273893
AM47	120	80	5224227	5218309	527923	64.74	234526	174642	8	14	0.00	693	49.2785	543980	436434
AM48	156	94	5230392	5221190	533923	64.74	234526	153962	7	14	0.00	692	84.0007	921922	764716
AM49	159	85	5228494	5217658	533923	64.74	234526	153963	7	14	0.00	656	77.5823	844469	747399
AM51	110	77	5223742	5218919	533923	64.74	234526	174642	7	13	0.00	727	63.9995	709376	552539
AM52	132	78	5227545	5219494	533923	64.74	234526	170832	7	13	0.00	687	43.5102	479418	405952
AM53	119	87	5221356	5216680	527923	64.74	234526	170831	8	14	0.00	698	62.8824	703381	553703
AM6	135	81	5227351	5219348	490216	64.74	223497	170832	8	14	0.00	705	38.8667	429116	348973
AM65	119	77	5225705	5219478	533923	64.74	234526	153974	7	14	0.00	697	45.3367	499739	403296
AM66	105	81	5219405	5215818	533923	64.74	234526	153962	7	14	0.00	703	55.7874	618923	480000
AM67	122	79	5226209	5219910	533923	64.74	234526	174628	7	13	0.00	677	87.3911	955063	797011
AM68	139	88	5230291	5222898	527951	64.74	234526	148557	7	14	0.00	668	85.7628	937540	795128
AM69	115	80	5220604	5215579	527963	64.74	234526	174642	8	14	0.00	695	68.7106	754977	603365
AM7	128	96	5222932	5218174	472387	64.74	234526	160333	8	15	0.00	704	57.3957	633748	486603
AM71	223	175	5273905	5266807	533923	64.75	234526	174642	7	13	0.00	710	73.8337	821939	667656
AM72	138	81	5227415	5218932	405433	64.74	205386	144983	10	17	0.00	698	59.5514	652920	543181
AM75	129	92	5229860	5224472	533911	64.74	234526	160362	7	13	0.00	657	35.6932	549396	472939
AM76	111	86	5219557	5215831	489997	64.74	234526	170832	9	15	0.00	688	65.3863	718129	601239
AM77	121	82	5227228	5221587	533923	64.74	234526	174642	7	13	0.00	690	50.9508	561940	453638
AM8	103	77	5219459	5215536	533923	64.74	234526	174656	7	13	0.00	717	60.6175	677206	526019
AM9	111	77	5223820	5218704	533923	64.74	234526	174642	7	13	0.00	753	64.1928	718807	515141
CAJ16	126	81	5168082	5161437	533900	64.73	223504	170833	7	14	0.00	700	48.0747	538078	448552
CAJ41	180	90	5232902	5219518	533916	64.74	234526	174654	7	13	0.00	705	80.0206	913073	744392
CAJ57	130	81	5230404	5223252	533909	64.74	234519	174554	7	13	0.00	706	73.0153	828751	689129
CAJ59	134	78	5223896	5215626	533923	64.74	234526	174648	7	13	0.00	723	59.0775	677219	532000
CAJ60	135	84	5222879	5215200	527885	64.74	234526	174648	8	14	0.00	736	41.523	475700	366060
CAJ61	133	87	5225005	5218325	533954	64.74	223497	170833	7	14	0.00	713	69.9264	797818	643317
CAJ70	118	79	5224993	5219274	527931	64.74	223497	174648	8	14	0.00	707	60.7954	701261	558395
CAJ73	109	75	5224126	5219073	533930	64.74	234527	174648	7	13	0.00	716	67.7067	774063	602514
CAJ75	129	102	5219618	5215696	422061	64.74	211151	133588	9	17	0.00	715	38.5012	455452	373356
CAJ76	97	68	5220908	5216563	533930	64.74	234526	174648	7	13	0.00	713	64.6881	766046	612132
CAJ79	176	100	5231875	5220840	533916	64.74	211368	144983	8	15	0.00	698	69.9388	794815	657663
CAJ80	124	76	5226379	5219239	533916	64.74	234526	174648	7	13	0.00	712	82.8375	950084	777707
CAS1	191	99	5209159	5195409	533863	64.79	234531	133669	7	14	0.00	711	55.8943	617361	481284
CAS10	160	98	5206365	5197073	533863	64.79	234531	133669	7	14	0.00	692	81.833	894745	725542
CAS11	146	104	5201310	5195056	527689	64.79	223525	133669	8	15	0.00	713	52.9914	585812	455978
CAS12	129	88	5197771	5191557	533863	64.79	269154	133667	7	13	0.00	711	83.8183	918156	764040
CAS13	167	98	5201733	5191408	472401	64.80	240477	121814	8	15	0.00	695	88.5289	966350	792741
CAS14	155	87	5203073	5192821	533863	64.79	234531	133669	7	14	0.00	653	93.9537	1012037	902126
CAS15	168	110	5210275	5201433	533863	64.79	223526	121813	8	15	0.00	659	122.001	1320886	1147604
CAS17	157	100	5207148	5198686	533863	64.79	269525	121814	7	13	0.00	692	81.0725	885508	740884
CAS18	146	93	5203418	5195444	533863	64.79	234531	133669	7	14	0.00	637	110.52	1184646	1088524
CAS19	149	90	5201757	5192919	533863	64.79	234531	121814	7	14	0.00	710	68.3613	756548	597431
CAS20	158	85	5202435	5191466	533815	64.79	234531	133668	7	14	0.00	712	64.6178	699738	615382
CAS21	130	98	5200992	5196281	533863	64.79	223525	115034	7	15	0.00	677	86.6542	951835	783829
CAS22	169	89	5203293	5191291	527689	64.79	239770	133669	8	14	0.00	718	74.1609	810799	656624
CAS23	128	87	5198968	5192817	533863	64.79	234531	133669	7	14	0.00	679	100.164	1095436	908040
CAS24	116	85	5196254	5191661	533863	64.79	234531	121813	7	14	0.00	688	80.8095	887338	778338
CAS26	122	86	5197882	5192268	533863	64.79	234531	133669	7	14	0.00	645	61.8903	663546	598145
CAS27	139	87	5201090	5193193	533863	64.79	234531	133669	7	14	0.00	708	83.4394	915339	746150
CAS28	162	91	5205062	5194420	533863	64.79	234531	133669	7	14	0.00	681	86.2934	937846	799172
CAS29	133	85	5199543	5192163	533863	64.79	336276	133669	6	13	0.00	686	90.7557	987976	830852
CAS3	135	95	5200632	5194600	527689	64.79	223576	133669	8	15	0.00	716	93.4004	1017044	832821
CAS30	144	88	5198055	5189827	533863	64.80	234531	133670	7	14	0.00	695	83.7692	908738	769256
CAS31	172	100	5203629	5192999	527685	64.79	223846	108579	8	16	0.00	688	75.8309	822207	705008
CAS32	149	92	5202363	5193719	533863	64.79	234531	133669	7	14	0.00	677	105.206	1154684	947582
CAS33	126	93	5198774	5193856	533863	64.79	234531	121814	7	14	0.00	683	129.906	1417512	1195132
CAS34	143	91	5201386	5193538	533863	64.79	234531	133669	7	14	0.00	673	103.138	1116642	953844
CAS35	155	98	5203097	5194649	533863	64.79	234531	121813	7	15	0.00	668	92.2308	1001073	851445
CAS36	153	95	5203739	5195080	533863	64.79	234531	133669	7	14	0.00	674	106.849	1160223	983309
CAS38	133	91	5200310	5193817	533863	64.79	234531	108579	7	15	0.00	701	98.485	1069391	894642
CAS39	176	97	5208694	5196742	533863	64.79	234531	133669	7	14	0.00	656	111.083	1199103	1062787
CAS4	117	91	5197649	5193754	533863	64.79	269339	133669	7	13	0.00	674	55.6733	614970	529977
CAS40	166	97	5205252	5194997	533863	64.79	223797	121813	7	15	0.00	660	87.8824	949409	830043
CAS41	96	90	5193876	5192978	533863	64.79	234531	133669	7	14	0.00	661	115.375	1244879	1085295
CAS42	163	88	5204877	5193546	533863	64.79	269525	133668	7	13	0.00	682	71.7782	783662	651432
CAS45	150	83	5201399	5191170	533863	64.79	234531	133669	7	14	0.00	682	78.6951	858276	714777
CAS46	158	93	5203671	5193858	474757	64.79	234531	133669	8	15	0.00	683	82.6583	899775	753763
CAS47	155	98	5204347	5195619	533863	64.79	269339	108579	7	14	0.00	692	67.6982	742294	607836
CAS48	126	92	5200099	5195044	533863	64.79	336276	133669	6	13	0.00	643	207.656	2236154	2030738
CAS49	167	98	5204236	5194034	527729	64.79	239770	105307	8	15	0.00	687	52.6996	572404	488339
CAS5	145	96	5203668	5196309	533863	64.79	269525	108579	7	14	0.00	689	59.7345	650581	544015
CAS50	126	86	5198088	5192103	533863	64.79	336511	133669	6	13	0.00	662	197.412	2142776	1857129
CAS51	143	90	5201790	5193922	533863	64.79	336510	133669	6	13	0.00	686	102.777	1119026	921363
CAS52	128	92	5197592	5192305	533863	64.79	234531	121813	7	15	0.00	687	104.688	1142529	977133
CAS53	136	88	5200336	5193017	533863	64.79	234531	133669	7	14	0.00	679	97.1263	1062754	877177
CAS54	122	85	5196659	5191035	533911	64.79	207442	121814	9	16	0.00	706	44.6576	486146	404255
CAS56	181	107	5209627	5198524	533863	64.79	234524	133669	7	14	0.00	709	85.0899	931740	754713
CAS59	167	89	5203629	5192052	533863	64.79	234531	132988	7	14	0.00	684	84.7353	927484	760867
CAS6	155	95	5205308	5196157	533863	64.79	234531	133669	7	14	0.00	702	78.4396	858360	693226
CAS60	149	94	5202900	5194657	533863	64.79	234531	133669	7	14	0.00	663	89.9341	972894	848382
CAS61	153	95	5202921	5194149	533863	64.79	234531	133669	7	14	0.00	671	112.394	1219462	1037248
CAS62	154	90	5203600	5193859	533863	64.79	234531	133669	7	14	0.00	692	77.4046	849649	706358
CAS63	142	99	5203747	5197205	533863	64.79	269525	121814	7	14	0.00	673	89.0604	972587	833246
CAS64	116	92	5193551	5189932	527344	64.79	202465	105088	8	17	0.00	836	30.1049	354168	176006
CAS65	176	91	5206955	5194192	533863	64.79	234531	133668	8	15	0.00	678	83.9231	912428	764365
CAS67	159	90	5203918	5193583	533863	64.79	234531	133669	7	14	0.00	644	210.633	1392540	1281619
CAS68	121	94	5198710	5194696	533863	64.79	234531	133669	7	14	0.00	677	88.9134	969808	812973
CAS69	174	98	5207084	5195859	533863	64.79	202608	108579	8	16	0.00	659	119.729	1296668	1124925
CAS7	183	111	5208393	5197659	533863	64.79	190416	121813	9	17	0.00	676	55.4333	602525	522155
CAS70	163	93	5204159	5193533	533863	64.79	223846	121813	7	15	0.00	669	75.415	821083	694505
CAS71	161	95	5205009	5195247	533863	64.79	234531	133669	7	14	0.00	674	101.406	1104986	944412
CAS72	158	91	5203814	5193767	533863	64.79	234531	133669	7	14	0.00	668	108.704	1180341	1003514
CAS73	178	94	5208337	5195775	533863	64.79	234531	133669	8	15	0.00	671	98.8627	1071369	923561
CAS74	127	86	5198676	5192608	533863	64.79	336510	133669	6	13	0.00	678	109.571	1196435	1010224
CAS75	151	86	5201509	5191836	533863	64.79	336510	133669	6	13	0.00	669	136.347	1481874	1255399
CAS76	169	95	5205992	5194830	533863	64.79	234531	121814	7	14	0.00	656	67.2834	726159	648586
CAS77	148	99	5204955	5197637	533863	64.79	234531	133669	7	14	0.00	631	257.996	2757346	2546669
CAS78	163	100	5205621	5196330	533863	64.79	234531	133669	7	14	0.00	677	86.66	941420	801576
CAS79	159	91	5204092	5193952	533863	64.79	269525	105307	7	14	0.00	675	75.9172	821997	713997
CAS8	153	97	5204057	5195635	533863	64.79	234531	121814	7	15	0.00	710	82.0696	900224	719257
CAS80	158	95	5205171	5195719	527713	64.79	223860	133669	8	15	0.00	682	73.9095	800694	679984
CAS81	171	91	5206322	5194372	533863	64.79	234531	133668	7	14	0.00	658	59.971	649689	573693
CAS82	143	93	5201398	5193837	533863	64.79	234531	133669	8	15	0.00	681	81.5651	891451	745697
CAS83	115	94	5192952	5189755	527517	64.79	223536	99847	8	17	0.00	695	34.1784	384481	320043
CAS84	165	99	5206359	5196329	533863	64.79	234531	133669	7	14	0.00	672	86.9108	945244	802042
CAS85	147	94	5202980	5194905	533863	64.79	234531	133669	7	14	0.00	684	75.615	824289	697360
CAS86	162	90	5203972	5193206	533863	64.79	269525	121814	7	14	0.00	743	66.2213	730510	572704
CAS87	160	88	5203226	5192315	533863	64.79	234531	133669	7	14	0.00	664	84.4873	912680	802417
CAS88	169	92	5206137	5194483	533863	64.78	223818	121814	7	15	0.00	682	60.1036	655566	542320
CAS89	138	89	5200721	5193276	533863	64.79	234531	133669	7	14	0.00	680	92.8509	1018037	857671
CAS9	152	91	5203245	5194175	533863	64.79	234531	133669	7	14	0.00	707	65.5439	718494	575704
CAS90	162	92	5204641	5194234	533863	64.79	234531	133669	7	14	0.00	677	89.5731	971114	833744
CAS91	161	94	5202943	5192908	533863	64.79	202609	121813	8	16	0.00	678	61.3331	662558	581668
CAS92	118	91	5195067	5190891	533815	64.79	190633	93629	8	17	0.00	690	32.0944	349398	288797
CAS93	154	103	5206258	5198568	533863	64.79	234531	133669	7	14	0.00	659	79.67	861164	757677
CAS94	141	92	5200088	5192604	474756	64.79	223549	124912	8	15	0.00	707	50.4422	551938	430449
CAS95	140	88	5200868	5192951	533863	64.79	234531	133669	7	14	0.00	676	102.591	1121869	932433
CAS96	225	186	5245931	5239964	533863	64.71	223576	133669	7	15	0.00	678	91.6785	1012508	848986
CAS97	137	87	5200867	5193472	533863	64.79	269340	133669	7	13	0.00	759	90.9821	1014369	748477
COS1	151	94	5230470	5222135	527922	64.73	234533	174579	8	14	0.00	734	86.9442	954984	785851
COS10	152	90	5235615	5226569	533892	64.74	223483	170834	8	14	0.00	682	98.0201	1067144	930929
COS11	147	88	5233410	5224699	533844	64.74	223484	170834	8	14	0.00	679	92.134	1003557	864006
COS12	210	91	5241599	5224202	533892	64.74	223359	170834	8	14	0.00	683	117.466	1283260	1094076
COS13	136	85	5231883	5224460	533878	64.74	223483	136345	8	15	0.00	671	103.374	1135408	941175
COS14	139	92	5231889	5225001	527634	64.74	223483	133589	9	16	0.00	690	109.354	1212158	1016553
COS15	185	114	5246679	5236290	533878	64.74	223483	136345	8	15	0.00	668	124.979	1377912	1147948
COS16	197	91	5241357	5225767	533878	64.74	223483	136345	8	15	0.00	670	121.621	1329169	1130162
COS17	155	100	5238849	5230942	533878	64.74	223484	136345	9	16	0.00	692	87.717	969717	777051
COS18	160	90	5238201	5227969	533892	64.74	223483	136345	8	15	0.00	714	78.9619	878404	713460
COS19	151	97	5233421	5225595	527674	64.74	223483	136345	9	16	0.00	668	98.4533	1072918	922879
COS2	223	115	5248407	5232768	533912	64.73	234533	170835	7	13	0.00	660	103.06	1123145	976972
COS20	135	86	5231728	5224426	533830	64.74	223483	170834	8	14	0.00	701	89.9828	991910	825995
COS25	155	82	5230748	5219938	533878	64.74	223483	136345	9	16	0.00	689	100.772	1102625	918055
COS27	338	275	5321279	5312051	533844	64.66	223483	136345	8	15	0.00	666	79.9093	890030	743388
COS28	196	106	5246234	5233090	533878	64.73	223432	136345	8	15	0.00	683	102.399	1130053	931343
COS29	136	89	5236797	5229920	533878	64.74	223432	136345	8	15	0.00	676	101.623	1119831	917011
COS30	141	99	5232034	5225803	533878	64.74	223483	133589	8	16	0.00	665	110.184	1215138	1023233
COS31	167	93	5237017	5226129	533878	64.74	216605	136345	9	16	0.00	676	92.0589	1001629	873802
COS32	163	86	5236072	5224661	533878	64.74	223483	136345	8	15	0.00	677	99.4948	1096655	916514
COS33	182	99	5238399	5226181	533905	64.74	223483	170833	8	15	0.00	718	119.873	1311790	1097877
COS34	295	214	5297281	5285210	533830	64.61	223483	136345	8	15	0.00	668	98.9832	1094372	931200
COS36	159	106	5238177	5230483	533912	64.74	234533	170834	7	13	0.00	657	32.7497	535126	465755
COS37	187	100	5239270	5226460	533912	64.74	234533	174579	7	13	0.00	670	105.002	1146854	982674
COS38	160	93	5233507	5223735	533905	64.74	234533	174585	7	13	0.00	677	96.2807	1056754	891584
COS39	126	93	5228431	5223541	533912	64.74	234533	174579	7	13	0.00	694	81.3425	890485	752589
COS4	153	81	5230290	5219761	533912	64.74	234533	174603	7	13	0.00	672	95.9073	1066211	903603
COS40	175	94	5236454	5224747	533912	64.74	234533	170835	7	13	0.00	687	99.9754	1089475	937626
COS41	177	93	5236058	5223927	533912	64.74	234533	174579	7	13	0.00	679	108.728	1184521	1019450
COS42	118	86	5226158	5221349	533864	64.74	223504	142574	7	14	0.00	702	65.9863	731942	602728
COS43	209	112	5246312	5232136	533912	64.74	234533	170834	7	13	0.00	664	124.866	1365166	1160189
COS45	171	105	5240429	5230832	533878	64.74	223483	133589	8	15	0.00	679	101.009	1108834	927031
COS46	170	102	5238944	5228912	533878	64.74	223375	136345	8	15	0.00	664	120.221	1312367	1130921
COS47	152	89	5239221	5229958	533887	64.74	223483	136345	8	15	0.00	694	114.409	1253967	1059179
COS48	154	91	5240102	5230854	533892	64.74	223483	136345	8	15	0.00	658	132.424	1439268	1269232
COS49	149	82	5237101	5227304	533892	64.74	223483	136345	8	15	0.00	696	110.908	1213435	1026617
COS5	160	86	5232454	5221631	533905	64.74	234533	174579	7	13	0.00	684	97.6053	1075884	903044
COS50	127	99	5230089	5225911	533912	64.74	234533	148569	7	14	0.00	656	98.7497	1083420	948134
COS51	143	98	5232444	5225730	533912	64.73	223504	142574	7	14	0.00	667	78.2553	863166	742267
COS52	180	100	5236809	5225149	533912	64.74	234533	135957	7	14	0.00	677	84.4114	922384	793516
COS53	201	112	5244328	5231325	533912	64.74	234533	148569	7	14	0.00	657	117.232	1278111	1104163
COS54	189	102	5239725	5227159	533912	64.74	216606	148569	7	14	0.00	647	139.125	1510309	1324732
COS55	102	85	5222882	5220268	481645	64.74	234533	170834	8	14	0.00	692	77.6684	861228	740902
COS56	138	81	5228422	5219983	533906	64.74	234533	168915	7	13	0.00	666	91.6157	1007733	836437
COS57	151	103	5236070	5229053	533912	64.73	234533	170833	7	13	0.00	709	77.8357	858333	698507
COS58	161	87	5233304	5222521	533912	64.74	234533	174579	7	13	0.00	735	118.067	1312636	1043783
COS59	172	93	5236397	5224927	533912	64.74	234533	170834	7	13	0.00	683	111.618	1221057	1019183
COS6	165	85	5236206	5224464	533878	64.74	223483	136345	8	15	0.00	691	109.015	1191163	1004516
COS60	175	98	5236957	5225867	533912	64.74	234533	170835	7	14	0.00	671	125.758	1369214	1192731
COS61	173	97	5236270	5225166	533912	64.74	234533	148569	7	14	0.00	656	99.7113	1083952	939859
COS62	175	98	5237745	5226422	533912	64.74	234533	170834	7	14	0.00	681	92.4863	1013678	860535
COS63	182	102	5239194	5227608	533912	64.74	234533	170835	7	13	0.00	658	109.264	1191283	1026249
COS64	163	94	5233207	5222983	527881	64.74	234533	148569	8	15	0.00	701	103.045	1135378	943032
COS66	188	98	5237588	5224438	533912	64.74	234533	133588	7	14	0.00	667	84.1553	921931	773874
COS67	156	94	5233143	5224176	533912	64.74	234533	174579	7	13	0.00	683	102.509	1123191	961286
COS68	146	95	5231589	5224078	533864	64.74	223504	133588	8	16	0.00	682	48.9609	540055	448341
COS69	130	92	5230267	5224664	533912	64.74	234533	174579	7	13	0.00	683	76.5171	846446	699659
COS7	171	101	5239688	5229400	533830	64.74	223483	133589	8	15	0.00	667	76.6957	834807	726198
COS70	213	102	5243517	5227583	533912	64.74	223453	142574	7	14	0.00	661	94.0761	1029631	868367
COS72	187	102	5239577	5227280	533912	64.74	234533	170834	7	13	0.00	686	91.7862	1005268	841941
COS73	198	128	5248893	5238577	533912	64.73	234533	170834	7	14	0.00	661	105.181	1151203	974340
COS74	175	101	5236098	5225371	533912	64.74	234533	170835	7	13	0.00	677	87.8561	962894	823980
COS75	196	97	5238422	5223881	533912	64.74	234533	135971	7	14	0.00	683	64.594	705443	607516
COS76	176	98	5236872	5225768	533912	64.74	234533	170834	7	13	0.00	667	73.8892	809601	694466
COS77	175	98	5236838	5225670	533912	64.74	234533	174579	7	13	0.00	675	113.728	1246418	1039279
COS78	200	118	5244854	5232786	527949	64.73	223774	133588	8	15	0.00	703	77.0328	849579	681010
COS79	173	94	5241916	5230492	533892	64.74	223753	136345	8	15	0.00	666	90.3441	986679	844761
COS8	154	86	5234935	5224332	527877	64.74	223483	170840	9	15	0.00	684	101.97	1117470	937029
COS80	106	74	5229573	5224766	533892	64.74	223483	170833	8	14	0.00	682	78.6764	876268	730578
COS81	161	92	5237043	5227055	533878	64.74	223753	136345	8	15	0.00	666	125.457	1373056	1159584
COS82	99	85	5223201	5221143	533878	64.74	223219	150346	9	16	0.00	674	56.691	632866	553200
COS83	170	96	5239301	5228530	533878	64.74	223432	170834	8	14	0.00	684	88.6143	982841	796221
COS84	187	91	5239809	5225608	533878	64.74	223753	136345	8	15	0.00	706	75.5488	836913	664748
COS85	193	95	5240523	5226348	533892	64.74	216605	133589	8	15	0.00	686	81.3585	890286	757103
COS86	139	90	5237523	5230245	533892	64.74	223753	136345	8	15	0.00	693	61.4292	673485	552681
COS87	159	89	5235465	5225242	533892	64.74	223483	136345	8	15	0.00	682	93.2111	1029638	853675
COS88	193	99	5242216	5228676	533878	64.74	223432	136345	9	16	0.00	671	76.7881	840849	713244
COS89	166	89	5237137	5225785	533892	64.74	223432	136345	8	15	0.00	697	107.516	1187296	958044
COS9	157	84	5234407	5223731	533830	64.74	223483	136345	8	15	0.00	687	74.7587	817053	689415
COS90	95	81	5223003	5220893	527528	64.74	180008	92166	10	19	0.00	703	33.6371	377640	310266
GAP1	141	91	5232970	5225510	533903	64.74	216606	139662	8	15	0.00	698	76.0607	856917	686193
GAP10	104	79	5228137	5224242	533903	64.74	223497	160248	8	14	0.00	716	58.08	654775	538039
GAP11	114	85	5229432	5225126	527883	64.73	223497	170832	9	15	0.00	698	65.5037	732446	598485
GAP12	136	90	5234373	5227613	527930	64.73	223234	139662	9	16	0.00	703	72.0278	807200	619857
GAP13	111	87	5169077	5165390	418255	64.73	223354	108579	10	18	0.00	762	42.3939	481950	334813
GAP14	169	122	5243989	5237071	533876	64.74	216606	139662	8	15	0.00	630	129.568	1425193	1307537
GAP15	123	85	5233468	5227825	533903	64.73	223497	139664	8	15	0.00	657	84.0713	923510	851805
GAP16	143	107	5240348	5234970	533903	64.73	216606	133589	8	15	0.00	657	119.203	1314467	1202414
GAP17	167	115	5241634	5234087	533903	64.74	223497	133589	8	15	0.00	633	51.6464	570199	518243
GAP18	156	131	5251298	5247532	533903	64.73	216606	139662	8	15	0.00	625	144.9	1593756	1500589
GAP19	171	131	5252971	5247083	533903	64.73	223498	133589	8	15	0.00	651	103.124	1143971	1042675
GAP2	117	87	5226439	5221917	527631	64.74	205409	108579	9	17	0.00	700	89.5394	992142	863976
GAP20	149	121	5246910	5242771	533903	64.73	223497	139662	8	15	0.00	660	89.6898	1002021	915368
GAP21	165	105	5238487	5229588	533903	64.73	216606	139662	9	16	0.00	649	42.5378	470387	428608
GAP22	162	134	5254458	5250209	533903	64.74	223497	139662	8	15	0.00	614	119.528	1317196	1230059
GAP23	148	105	5242006	5235763	533903	64.74	216606	139662	8	15	0.00	640	117.348	1290427	1183634
GAP24	194	163	5266396	5261775	527934	64.74	216606	139662	9	16	0.00	628	111.201	1234837	1138643
GAP25	133	116	5236676	5234112	533894	64.73	223497	139662	9	16	0.00	622	67.5585	751057	710168
GAP26	166	118	5247623	5240641	533903	64.74	223497	139662	8	15	0.00	651	109.295	1208394	1103786
GAP27	134	98	5231433	5226323	478804	64.74	223142	170833	10	16	0.00	667	58.5177	652059	580657
GAP28	163	128	5252514	5247529	533903	64.74	223497	139662	8	15	0.00	651	98.5337	1090731	996966
GAP29	142	107	5237740	5232542	533903	64.74	223497	108579	8	16	0.00	647	61.9156	688012	612815
GAP3	123	82	5231325	5225234	533903	64.74	223497	139662	8	15	0.00	709	69.9686	781269	651712
GAP31	170	111	5245236	5236649	533903	64.74	223498	133589	8	16	0.00	645	89.2101	982497	905329
GAP4	129	90	5230267	5224504	533870	64.73	216606	130587	8	16	0.00	705	41.3506	464138	368190
GAP5	121	84	5228502	5222986	533903	64.74	223497	139662	8	15	0.00	713	70.7203	796086	641589
GAP6	90	79	5166429	5164762	481728	64.73	216606	170833	9	15	0.00	698	63.3094	712710	602032
GAP7	125	83	5228908	5222713	533903	64.74	223497	170832	8	14	0.00	739	51.4669	581568	445413
GAP8	116	78	5229835	5224181	533903	64.74	223497	139662	8	15	0.00	693	66.5355	742322	632379
GAP9	118	79	5230241	5224462	533903	64.74	223360	170833	8	14	0.00	753	47.704	542245	413934
GUA01	158	86	5237399	5226897	533910	64.74	234526	160551	7	14	0.00	688	76.4722	835021	710101
GUA02	166	92	5241239	5230339	533910	64.74	234526	170839	7	14	0.00	698	73.2029	812372	628936
GUA04	119	77	5228736	5222652	533862	64.73	234335	174614	7	13	0.00	701	64.8966	720336	582366
GUA05	135	91	5236451	5229962	533927	64.73	234520	170840	7	13	0.00	717	57.9674	638110	517516
GUA06	146	83	5232585	5223445	548467	64.74	216606	150769	8	15	0.00	699	34.6916	381984	302426
GUA07	156	94	5232515	5223409	533862	64.74	207365	144983	9	16	0.00	683	36.0749	393618	337732
GUA08	130	84	5230520	5223779	533910	64.74	234526	174600	7	13	0.00	705	66.3903	731035	582241
GUA09	178	96	5242512	5230451	533910	64.74	216606	133589	8	15	0.00	695	87.0239	958273	789456
GUA10	158	87	5238788	5228307	533910	64.74	234526	160551	7	14	0.00	645	101.267	1098914	979302
GUA11	133	81	5233142	5225499	533910	64.74	234526	170839	7	13	0.00	781	46.5731	520418	378631
GUA12	175	102	5277577	5266728	533910	64.74	234526	160551	7	14	0.00	675	71.5671	789395	662414
GUA13	133	89	5274788	5268358	533910	64.74	234520	160551	7	14	0.00	687	62.0263	691881	557271
GUA14	192	141	5261505	5253904	533910	64.66	234526	170840	7	14	0.00	677	69.7221	769050	661880
GUA15	175	93	5237848	5225903	533910	64.74	234526	160551	7	14	0.00	671	60.8455	666902	570273
GUA16	179	88	5237371	5224080	533910	64.74	234526	160551	7	14	0.00	660	100.155	1094693	924344
GUA17	149	85	5233410	5223903	533910	64.74	234526	160551	7	14	0.00	684	112.61	1244354	1035386
GUA18	168	85	5238985	5226845	533910	64.74	234526	160551	7	14	0.00	700	86.4982	958165	774859
GUA19	134	90	5228414	5222004	533862	64.74	216606	108579	9	17	0.00	748	35.1628	396873	279701
GUA20	179	86	5240622	5227048	527863	64.74	235420	174614	8	14	0.00	743	81.9107	909162	714475
GUA22	142	87	5230334	5222298	533862	64.74	223490	170840	7	14	0.00	732	78.2798	878072	677585
GUA23	164	126	5245957	5240245	593834	64.73	223490	143215	8	15	0.00	619	100.381	1114478	1023589
GUA24	105	90	5225575	5223314	527601	64.73	223490	160551	8	15	0.00	674	77.2474	875842	774884
GUA25	139	97	5233934	5227775	533862	64.73	223492	144983	7	15	0.00	674	70.0657	776347	685892
GUA27	183	93	5239717	5226552	533910	64.74	234526	174600	7	13	0.00	674	156.961	1720802	1460760
GUA28	204	105	5245784	5231388	533910	64.74	223359	145999	8	15	0.00	686	103.262	1137994	943843
GUA29	132	89	5231651	5225367	533910	64.74	234526	170844	7	14	0.00	697	75.2737	839983	679771
GUA30	139	92	5228692	5221787	481686	64.73	213198	142885	10	17	0.00	701	56	626597	533862
GUA31	177	96	5240447	5228471	533910	64.74	234526	160551	7	14	0.00	670	160.416	1752941	1513596
GUA32	199	99	5248578	5234037	533910	64.73	234526	160551	7	14	0.00	687	105.791	1163228	971779
GUA33	241	109	5249774	5230412	527914	64.74	234526	160551	8	15	0.00	686	92.2812	1012144	872368
GUA34	186	101	5243795	5231300	533910	64.74	234526	174600	7	13	0.00	685	114.654	1265821	1050641
GUA35	167	108	5242168	5233487	533862	64.74	223359	150529	8	15	0.00	693	96.273	1065785	871662
GUA36	158	75	5236659	5223141	533910	64.74	234526	160551	7	14	0.00	686	127.897	1419886	1159945
GUA37	128	96	5232192	5227557	533910	64.73	234526	160320	7	14	0.00	676	102.37	1144299	974039
GUA38	160	91	5236726	5226545	533862	64.74	234526	133589	7	14	0.00	708	71.4658	798571	638236
GUA40	124	91	5228015	5223228	527863	64.74	223498	170819	8	15	0.00	687	66.7109	741600	624698
GUA41	146	89	5233918	5225667	533910	64.74	234526	160551	7	14	0.00	683	114.429	1251645	1061757
GUA42	153	101	5229791	5222054	527569	64.73	223229	133072	8	16	0.00	656	64.2467	713654	636561
GUA44	182	90	5239988	5226395	533910	64.74	234526	160551	7	14	0.00	695	91.8685	1017143	819736
GUA46	169	103	5233111	5223524	418315	64.74	179157	102231	11	20	0.00	650	41.1472	450603	411414
GUA47	147	95	5233704	5226236	527914	64.74	223490	170840	8	15	0.00	652	53.8993	595713	531949
GUA48	123	92	5228306	5223678	527610	64.74	234526	174600	8	14	0.00	651	81.0581	902623	812831
GUA49	92	76	5225694	5223255	533885	64.74	234526	170840	7	14	0.00	704	64.9282	749872	667749
GUA50	196	100	5243837	5229770	533910	64.73	234526	174608	7	13	0.00	694	111.691	1240124	1005125
GUA51	149	86	5233519	5224309	533862	64.74	234526	174607	7	13	0.00	710	57.5641	642213	493178
GUA52	145	92	5234050	5226180	527863	64.74	223490	160551	8	15	0.00	682	94.4591	1046009	868160
GUA53	148	85	5234660	5225435	533862	64.74	234526	174614	7	13	0.00	692	99.9532	1100876	898984
GUA55	167	91	5236333	5225183	481550	64.74	216606	133589	9	16	0.00	709	67.8078	754302	583933
GUA56	149	93	5234927	5226742	533910	64.74	234526	160545	7	14	0.00	667	107.333	1175288	1008684
GUA57	202	97	5243470	5228019	533910	64.74	234526	160551	7	14	0.00	676	112.906	1238374	1060717
GUA61	174	95	5237846	5226322	481423	64.74	235420	160551	8	15	0.00	691	104.443	1158811	941916
GUA62	170	89	5236414	5224625	533910	64.74	234526	170839	7	14	0.00	722	128.981	1431816	1135409
GUA63	169	94	5235658	5224615	533862	64.74	223490	144983	8	15	0.00	731	52.9644	591004	449752
GUA64	168	92	5238505	5227226	533910	64.74	234526	133589	7	14	0.00	682	103.289	1136004	947003
GUA65	146	91	5230562	5222437	527612	64.74	234526	143144	8	15	0.00	742	58.616	650448	492545
GUA66	170	91	5238717	5227039	533910	64.74	234526	174614	7	13	0.00	698	130.479	1437337	1196354
GUA67	143	100	5238106	5231828	533862	64.74	234526	160551	7	14	0.00	694	129.572	1441971	1187535
GUA68	181	82	5241542	5227013	533910	64.74	234526	174614	7	13	0.00	695	106.245	1169701	966648
GUA70	141	92	5234352	5227187	533958	64.74	234526	174614	7	13	0.00	709	68.1689	758221	586904
GUA71	132	85	5229811	5223062	533862	64.74	234526	174606	7	13	0.00	712	75.0286	841134	672937
GUA72	376	319	5368597	5359998	533910	64.77	234526	170839	7	14	0.00	694	121.314	1376166	1121932
GUA73	161	100	5284578	5275625	533862	64.74	234526	174614	7	13	0.00	691	98.9816	1100898	905707
GUA74	185	104	5287225	5275173	533910	64.74	234526	160551	7	14	0.00	679	122.125	1356082	1137045
GUA75	158	96	5236493	5227165	533862	64.74	234526	160551	7	14	0.00	691	129.339	1433761	1165432
GUA76	159	98	5236283	5227163	533862	64.74	223760	170840	7	14	0.00	702	53.1847	592920	474655
GUA77	167	90	5235799	5224442	533958	64.74	234526	174614	7	13	0.00	721	81.5557	912946	685997
GUA78	155	85	5235059	5224568	533862	64.74	234526	174614	7	13	0.00	706	85.9406	944780	792349
GUA79	132	84	5229247	5222185	533862	64.74	234526	174614	7	13	0.00	712	70.4341	791075	612058
GUA80	193	96	5242246	5228126	533910	64.74	234526	174614	7	13	0.00	704	110.662	1228121	988801
GUA83	124	82	5228542	5222353	533910	64.74	234526	174614	7	13	0.00	710	71.5924	803074	640787
GUA84	143	86	5232911	5224500	533910	64.74	234526	174614	7	13	0.00	706	105.227	1173012	928668
GUA85	182	131	5280396	5272938	481202	64.74	158760	90743	11	23	0.00	623	48.3601	533457	491793
GUA86	124	87	5226990	5221563	533862	64.74	234526	105170	7	14	0.00	646	69.6402	764849	681197
GUA88	117	98	5229932	5227158	533862	64.74	223142	158489	8	15	0.00	686	61.3377	676057	604097
GUA89	134	93	5226752	5220555	481549	64.74	200904	108579	10	18	0.00	690	53.0245	588861	498371
GUA91	196	111	5248690	5236183	533910	64.73	222001	133587	8	15	0.00	645	81.7204	904947	815052
GUA92	248	165	5268456	5256047	533910	64.72	216606	108580	9	16	0.00	602	111.166	1223515	1137994
ITA1	125	87	5197095	5191519	533870	64.79	234526	133668	7	14	0.00	690	56.8202	641396	528299
ITA10	132	82	5198384	5190738	566776	64.79	269339	121814	7	13	0.00	723	56.78	645470	520524
ITA11	149	90	5228418	5219804	533909	64.74	234526	174634	7	13	0.00	719	79.2347	910519	716028
ITA13	128	83	5196214	5189468	541857	64.79	234533	133668	7	14	0.00	727	53.3411	618854	482294
ITA14	121	86	5196035	5190728	527690	64.79	240479	133668	8	14	0.00	729	50.1447	569962	457953
ITA17	135	86	5197990	5190688	533870	64.79	343082	133668	6	13	0.00	714	73.5489	834135	673698
ITA18	136	84	5198631	5190746	533870	64.79	234526	133668	7	14	0.00	696	71.7209	809111	683140
ITA19	126	91	5193015	5187717	474611	64.79	202920	102334	9	18	0.00	732	31.7817	364402	287504
ITA2	104	72	5221414	5216701	533909	64.74	234526	174634	7	13	0.00	727	74.3895	869490	661391
ITA20	101	79	5190559	5187263	507509	64.79	234526	108579	8	16	0.00	738	34.7424	404463	304799
ITA21	118	82	5194740	5189418	533874	64.79	343084	133668	6	13	0.00	720	60.104	700645	547817
ITA22	130	82	5197954	5190595	533870	64.79	343082	133668	6	13	0.00	727	64.7994	749298	573219
ITA23	106	86	5191640	5188546	533870	64.79	234526	132824	7	14	0.00	710	39.2424	471722	391168
ITA24	118	83	5195740	5190488	533868	64.79	343316	133668	6	13	0.00	738	57.2714	667671	505143
ITA25	98	74	5191175	5187422	566776	64.79	343084	169655	6	12	0.00	728	37.6249	435317	345787
ITA26	112	88	5194964	5191239	527690	64.79	269526	132988	7	14	0.00	714	64.0555	740709	597599
ITA27	113	81	5193708	5188973	533869	64.79	269154	133668	7	13	0.00	715	38.9057	440823	358323
ITA28	116	83	5193509	5188612	474769	64.79	262748	121814	8	15	0.00	754	43.8762	510804	373094
ITA29	158	91	5201148	5190812	472398	64.79	240477	121814	8	15	0.00	740	61.0677	698819	540363
ITA31	118	80	5195228	5189409	533870	64.79	269339	132988	7	13	0.00	743	36.9399	424965	328815
ITA32	123	85	5196618	5190973	533870	64.79	234526	133668	8	15	0.00	706	72.7465	834498	676126
ITA33	104	82	5186754	5183455	527696	64.80	269155	133668	7	14	0.00	723	94.2284	1050105	829134
ITA34	141	84	5199106	5190696	541857	64.79	234526	121814	7	15	0.00	725	51.9067	590580	476087
ITA35	91	72	5190317	5187274	527711	64.79	269155	133668	7	13	0.00	732	74.1265	861918	666197
ITA36	106	81	5193209	5189376	533870	64.79	234526	133668	7	14	0.00	715	54.6513	633906	506160
ITA37	107	85	5194564	5191275	527730	64.79	269155	133668	7	14	0.00	728	36.284	420144	324768
ITA38	132	86	5140101	5133254	533918	64.78	234526	121823	7	14	0.00	718	53.4168	600741	488240
ITA39	128	85	5197249	5190620	533870	64.79	234526	133668	7	14	0.00	700	66.0448	744116	627863
ITA4	123	83	5196812	5190659	533870	64.79	269525	108579	7	14	0.00	723	69.5645	800093	640092
ITA40	115	82	5194142	5189107	527690	64.79	269339	169935	7	13	0.00	727	48.9182	560449	434849
ITA41	133	83	5198093	5190670	533870	64.79	343316	133668	6	13	0.00	728	72.6006	828812	661320
ITA42	128	87	5199061	5192752	533870	64.79	234526	133668	7	14	0.00	676	70.3153	771461	651922
ITA43	129	83	5198212	5191097	566769	64.79	234526	133668	7	14	0.00	733	53.0233	609998	468341
ITA44	114	85	5193439	5189067	533870	64.79	223568	121822	8	15	0.00	726	48.3636	568598	443510
ITA45	134	83	5197349	5189701	533870	64.79	234526	133668	7	14	0.00	695	56.0257	632154	531126
ITA46	101	89	5186842	5185014	533822	64.79	173832	95420	9	18	0.00	732	30.2143	361955	289756
ITA47	104	71	5191670	5186639	565862	64.79	343082	169942	6	12	0.00	725	50.1436	575989	442253
ITA48	110	80	5192663	5188066	527900	64.79	234533	133668	8	15	0.00	733	54.9098	628056	487675
ITA49	160	108	5209268	5201383	533870	64.79	251272	133668	7	13	0.00	720	73.7842	844138	674229
ITA5	134	83	5197702	5189917	527697	64.79	269526	121815	7	14	0.00	710	52.8357	596857	487333
ITA51	100	74	5192655	5188653	566721	64.79	251272	133668	7	13	0.00	732	47.9145	543701	434683
ITA52	132	89	5198749	5192220	475005	64.79	269154	133669	7	14	0.00	711	69.362	784657	649401
ITA53	140	91	5200984	5193587	533870	64.79	343316	133668	6	13	0.00	734	57.8091	665009	505597
ITA54	96	79	5190692	5188030	527737	64.79	223517	133668	8	15	0.00	705	45.7131	528361	419511
ITA55	150	123	5214356	5210268	533870	64.77	234526	133668	7	14	0.00	691	82.1996	910002	760775
ITA56	119	82	5195418	5189795	533870	64.79	251457	133668	7	13	0.00	703	42.6492	482836	400700
ITA57	108	84	5194571	5190920	533870	64.79	269152	133664	7	13	0.00	752	52.4191	620161	442768
ITA58	152	90	5201486	5192152	566622	64.79	233745	121814	7	14	0.00	725	48.6237	554907	441536
ITA59	121	83	5137822	5132117	527704	64.78	234526	154818	8	14	0.00	732	49.8141	564823	432650
ITA6	108	72	5222845	5217484	533915	64.74	223497	160571	7	14	0.00	714	68.0466	772510	627269
ITA60	99	76	5190075	5186681	533870	64.79	269154	133011	7	13	0.00	728	50.6429	611793	487167
ITA61	104	83	5190580	5187454	474761	64.79	239742	121814	8	15	0.00	740	32.9336	387855	288202
ITA62	119	77	5194465	5188102	566769	64.79	234526	158574	7	13	0.00	724	48.3938	563549	432466
ITA63	203	182	5247374	5244241	533851	64.65	234526	121814	7	14	0.00	706	69.3585	785317	631590
ITA64	146	109	5205482	5199790	375124	64.78	234526	121814	9	16	0.00	746	69.7142	783404	612338
ITA65	86	71	5219584	5217087	527898	64.74	216606	148567	8	15	0.00	708	76.009	853073	678952
ITA66	149	92	5228272	5219904	533909	64.74	216606	144983	7	15	0.00	706	71.1863	797237	644065
ITA67	99	84	5221962	5219766	501862	64.74	234526	133588	8	15	0.00	718	76.4176	857911	682881
ITA68	116	82	5227501	5222425	533909	64.74	234526	174362	7	13	0.00	702	73.3846	824300	669799
ITA69	113	82	5195327	5190597	533870	64.79	343324	133668	6	13	0.00	709	89.4703	993215	803208
ITA70	294	265	5281701	5277249	533870	64.71	269525	108579	7	14	0.00	697	79.5805	894896	750785
ITA71	116	89	5195166	5191059	474786	64.79	234526	133668	8	15	0.00	698	83.7586	937330	734165
ITA72	117	84	5195369	5190412	533870	64.79	269154	133668	7	13	0.00	761	56.9698	645804	488098
ITA73	122	98	5223413	5219891	501876	64.74	234526	133587	8	15	0.00	729	66.0544	754143	569095
ITA74	116	98	5199292	5196662	533870	64.78	234526	133668	7	14	0.00	714	64.2195	722002	566341
ITA75	111	90	5195823	5192719	533870	64.79	223454	130730	7	15	0.00	715	77.0564	857508	681610
ITA76	112	89	5195887	5192452	533870	64.79	234526	121814	7	14	0.00	726	67.6741	759975	579612
ITA77	113	91	5193569	5190324	527697	64.79	269154	121814	7	14	0.00	735	55.7721	627592	489000
ITA78	165	131	5216138	5211044	472391	64.77	240477	121814	8	15	0.00	725	58.3362	654300	510329
ITA79	130	100	5202349	5197728	533882	64.79	269154	121814	7	14	0.00	692	77.5562	859632	718534
ITA8	138	86	5198562	5190758	533870	64.79	234526	133668	7	14	0.00	719	54.8948	623927	497195
ITA80	106	85	5194154	5191018	533870	64.79	343316	121814	6	13	0.00	710	65.6997	738330	583132
ITA81	120	87	5196423	5191357	533870	64.79	234526	121814	7	14	0.00	723	71.63	796979	658452
ITA82	106	84	5194607	5191265	533870	64.79	269154	133668	7	13	0.00	710	71.459	794385	660449
ITA83	119	88	5196781	5192135	533870	64.79	269154	133207	7	13	0.00	716	65.3087	726108	577982
ITA84	119	88	5196685	5191976	527697	64.79	223512	121814	8	15	0.00	749	68.4088	765098	592284
ITA87	153	97	5232578	5224424	472620	64.74	200950	144983	9	16	0.00	701	77.9583	874247	703980
ITA9	99	69	5220921	5216349	533915	64.74	223497	170832	7	14	0.00	719	69.4984	816467	647386
MAN1	152	104	5237484	5230465	533916	64.74	234528	164764	7	13	0.00	650	47.6154	531015	460007
MAN14	153	109	5232176	5225755	533909	64.74	234526	169878	7	13	0.00	643	60.45	674013	589323
MAN2	136	90	5232116	5225212	527932	64.74	223504	174554	8	14	0.00	676	57.7454	643940	565729
MAN21	153	106	5230989	5224031	533909	64.74	234526	131142	7	13	0.00	656	43.6429	487953	422418
MAN29	136	108	5228575	5224396	533909	64.74	234526	160561	7	13	0.00	657	48.1991	536880	467784
MAN3	147	108	5235351	5229669	527761	64.74	223504	158820	8	15	0.00	651	34.4806	386099	334655
MAN30	121	88	5217561	5212752	527655	64.74	223439	170832	8	14	0.00	671	55.7447	614764	530684
MAN31	120	108	5224581	5222806	501913	64.74	234526	108579	8	15	0.00	612	80.9289	901173	849753
MAN32	123	91	5217789	5212997	418284	64.74	216606	133588	9	17	0.00	679	45.9764	502645	447061
MAN34	123	90	5220048	5215163	472657	64.74	234541	133588	8	15	0.00	666	59.5753	652941	578943
MAN35	225	145	5252689	5240983	533909	64.74	234526	160561	7	14	0.00	594	115.491	1260954	1179001
MAN36	162	115	5219436	5212397	464584	64.74	151343	71816	11	24	0.00	674	34.956	382468	341010
MAN37	143	113	5232485	5228074	533957	64.74	234526	174356	7	13	0.00	639	104.157	1145628	1039839
MAN38	137	119	5234576	5231915	533957	64.74	234526	174635	7	13	0.00	610	96.1206	1070025	1000663
MAN39	111	82	5217933	5213664	527653	64.74	223490	170832	8	14	0.00	666	71.809	788039	692716
MAN4	114	101	5231785	5229815	533916	64.74	234528	164764	7	13	0.00	627	52.2473	581055	528635
MAN40	113	77	5216597	5211288	533861	64.74	234526	165595	7	13	0.00	638	68.7434	749387	680691
MAN41	185	142	5247035	5240822	533909	64.74	234526	170832	7	13	0.00	606	153.326	1684002	1561176
MAN42	170	139	5207002	5202323	284018	64.73	140019	46405	14	34	0.00	663	33.6468	366068	332982
MAN43	128	88	5216016	5210123	501454	64.74	182656	133130	9	17	0.00	669	50.2212	557073	481305
MAN44	116	87	5217414	5213143	418285	64.74	223777	133588	9	16	0.00	664	51.7718	571569	503716
MAN45	151	102	5217536	5210235	405429	64.74	178980	90751	10	20	0.00	681	33.5371	368999	327742
MAN46	127	87	5219543	5213775	533957	64.74	234526	160567	7	14	0.00	652	48.6194	529579	484049
MAN47	430	166	5268444	5228465	271347	64.74	168982	89621	12	22	0.00	670	62.2205	692255	595499
MAN48	137	106	5216417	5211868	418281	64.73	178994	87015	10	20	0.00	673	51.129	568875	491609
MAN49	152	109	5219838	5213528	418256	64.74	158700	92175	12	22	0.00	682	47.1258	522947	440985
MAN5	139	108	5236789	5232205	527930	64.74	223504	164764	8	14	0.00	620	68.0439	750834	679600
MAN50	152	140	5209658	5207833	242018	64.74	119604	50820	15	32	0.00	671	36.3433	402601	353436
MAN52	141	106	5216453	5211278	526150	64.74	180617	92174	9	19	0.00	675	39.4899	438237	378796
MAN53	123	89	5217411	5212475	405429	64.74	200955	133545	11	18	0.00	656	50.5685	552111	499048
MAN54	177	144	5212652	5207773	284072	64.73	105308	58447	16	32	0.00	673	36.2465	404330	351839
MAN55	162	136	5242015	5238130	503043	64.74	234526	170832	8	14	0.00	628	174.582	1928907	1776018
MAN56	152	138	5214462	5212344	408323	64.74	129257	59461	14	29	0.00	650	37.5274	420514	380696
MAN58	182	119	5239707	5230548	533909	64.74	234526	160567	7	14	0.00	616	135.531	1486429	1367244
MAN6	119	102	5232727	5230244	533916	64.74	234528	174274	7	13	0.00	625	64.5151	715586	648330
MAN60	244	188	5271544	5263206	533909	64.70	234526	160344	7	13	0.00	628	127.007	1404351	1287818
MAN9	154	114	5240999	5235232	533916	64.73	223503	160242	7	14	0.00	637	61.7399	684644	610391
MAP1	130	80	5232678	5225302	472607	64.74	223497	160350	8	14	0.00	698	54.6512	608025	470965
MAP10	134	81	5224523	5216627	533903	64.76	239979	160540	7	13	0.00	694	67.1279	740348	584035
MAP11	128	82	5229281	5222461	476156	64.74	234526	170828	7	14	0.00	696	63.9313	707068	558108
MAP12	128	80	5229635	5222480	533903	64.74	234526	174619	7	13	0.00	692	58.5131	648797	523581
MAP13	116	80	5231063	5225730	533904	64.74	234526	170828	7	14	0.00	680	72.7651	804413	649745
MAP14	133	79	5231194	5223276	476177	64.74	223497	174624	8	14	0.00	703	50.0912	553155	451173
MAP15	130	75	5231587	5223440	533903	64.74	234526	174330	7	13	0.00	696	54.7785	603255	482860
MAP16	140	79	5227724	5218655	533903	64.74	234526	170829	7	13	0.00	685	55.0944	605192	490498
MAP17	109	78	5221824	5217129	487318	64.76	234526	170828	7	13	0.00	690	57.8782	637075	520623
MAP18	139	81	5231317	5222672	533903	64.74	234526	169814	7	13	0.00	698	57.9788	638213	536297
MAP19	136	85	5234116	5226724	533910	64.74	234526	160540	7	13	0.00	679	73.7501	809878	681330
MAP2	150	82	5227278	5217310	486947	64.76	234526	160278	7	14	0.00	697	48.1066	533426	415816
MAP22	130	84	5229494	5222618	476177	64.74	223348	170828	8	14	0.00	701	97.7579	1082319	831793
MAP23	131	83	5230707	5223660	533903	64.74	223390	170829	8	14	0.00	683	59.0484	649424	535842
MAP24	135	87	5229560	5222495	527906	64.74	223497	170828	8	14	0.00	697	48	536668	417345
MAP25	154	92	5230732	5221525	527906	64.75	240478	174609	7	13	0.00	687	71.4391	787707	637447
MAP26	96	77	5225417	5222505	467619	64.74	234526	160045	8	15	0.00	691	41.4266	463950	382679
MAP29	131	84	5227650	5220683	472267	64.74	234526	170828	8	15	0.00	704	42.6059	475472	360672
MAP3	170	91	5231029	5219361	533903	64.76	234526	170821	7	13	0.00	669	48.8726	535342	462107
MAP30	144	81	5231398	5222152	533903	64.74	234526	160556	7	13	0.00	700	72.0305	798637	612450
MAP31	143	83	5232377	5223619	533915	64.74	234525	174621	7	13	0.00	668	61.8476	674220	595690
MAP32	189	84	5241928	5226690	533903	64.74	234526	135922	7	14	0.00	692	79.5207	875283	709717
MAP34	125	84	5229823	5223678	533903	64.74	234526	170828	7	13	0.00	719	132.014	1482452	1212458
MAP35	111	74	5229780	5224231	533901	64.74	234526	175722	7	13	0.00	704	70.6881	786290	597951
MAP36	128	85	5228927	5222545	475733	64.74	223497	174610	8	14	0.00	689	53.5194	589871	483598
MAP37	118	75	5230941	5224671	533902	64.74	234526	170828	7	13	0.00	708	58.0373	645847	485760
MAP38	105	85	5224041	5221034	475998	64.74	234526	149675	8	15	0.00	700	47.4248	529397	424039
MAP39	123	77	5231358	5224478	533903	64.74	234526	160540	7	14	0.00	688	63.5519	698194	573552
MAP4	130	76	5232151	5224254	533903	64.74	234526	174609	7	13	0.00	700	65.542	724097	573706
MAP40	120	76	5229422	5222932	468010	64.74	234526	160333	8	15	0.00	721	81.8629	904612	713394
MAP43	175	90	5204532	5192108	475977	64.74	213250	160540	9	16	0.00	707	136.806	1484683	1244510
MAP47	105	86	5223882	5220998	475977	64.74	234526	174324	9	15	0.00	704	54.8865	610552	489509
MAP48	139	81	5231208	5222754	533903	64.74	234525	174610	7	13	0.00	686	33.6165	370385	316566
MAP49	142	89	5231137	5223229	527913	64.74	234526	174609	8	14	0.00	717	71.0231	784113	620803
MAP5	163	87	5234040	5222909	533910	64.74	234526	160540	7	14	0.00	676	55.181	607348	514612
MAP50	137	83	5225625	5217694	533896	64.76	339449	160540	6	12	0.00	697	111.354	1229130	1047747
MAP51	132	80	5232381	5224789	533851	64.74	234526	174610	7	13	0.00	711	43.747	486580	369598
MAP52	141	81	5230961	5222147	533903	64.74	234526	174610	7	13	0.00	718	60.3337	691050	550567
MAP53	155	81	5232796	5221968	527946	64.74	223496	174610	8	14	0.00	708	39.0322	445167	363339
MAP54	136	76	5232249	5223608	533903	64.74	234526	170829	7	13	0.00	711	56.4078	642485	517669
MAP55	142	88	5229897	5221905	533867	64.74	234500	108579	7	15	0.00	779	41.3353	489349	346026
MAP56	143	82	5230241	5221203	527906	64.74	234526	174604	8	14	0.00	707	69.2234	790848	637800
MAP57	120	78	5230870	5224913	533903	64.74	234526	174604	8	14	0.00	720	65.097	739323	599196
MAP58	158	80	5233692	5221984	545750	64.74	223504	160327	7	14	0.00	734	33.2913	383530	301726
MAP59	129	79	5229992	5222547	533903	64.74	234526	174604	7	13	0.00	722	71.2905	818931	648963
MAP6	145	86	5231916	5223121	527913	64.74	223504	160540	8	14	0.00	696	61.3275	672011	547866
MAP60	125	77	5228092	5220970	533910	64.74	234341	174603	8	14	0.00	722	58.3175	671055	528373
MAP61	128	84	5228536	5221998	527703	64.74	234526	174603	8	14	0.00	696	56.953	647242	535498
MAP62	157	78	5237005	5225584	545750	64.74	234517	170829	7	13	0.00	720	58.9458	680385	532983
MAP63	133	81	5229556	5221875	533903	64.74	234526	174610	7	13	0.00	725	75.1279	874631	672708
MAP65	126	80	5230444	5223662	527906	64.74	234526	174610	8	14	0.00	703	50.2132	570855	466314
MAP66	139	78	5233638	5224616	533910	64.74	234526	174619	7	13	0.00	726	50.7862	591998	462255
MAP67	112	88	5223951	5220193	462885	64.74	223362	144984	9	16	0.00	748	43.6259	538598	418033
MAP69	114	77	5228400	5222896	527225	64.74	223234	166893	8	15	0.00	753	39.5393	460132	333103
MAP7	151	84	5232200	5222316	533903	64.74	228090	170821	8	14	0.00	704	57.7678	637889	510594
MAP70	106	69	5222418	5216922	533910	64.75	339448	174609	6	12	0.00	746	44.2004	511503	384712
MAP78	114	75	5222645	5216872	486696	64.75	248864	170834	7	13	0.00	711	55.1667	627965	512638
MAP79	148	83	5225232	5215719	533910	64.76	339448	160324	6	13	0.00	695	54.2031	613490	517469
MAP8	138	79	5224896	5216155	527892	64.76	223490	170834	7	14	0.00	695	45.9866	506375	407190
MAP80	106	79	5174843	5170794	539386	64.74	223497	170829	7	14	0.00	712	69.6286	810455	644053
MAP81	136	81	5228771	5220802	527915	64.74	234526	174619	8	14	0.00	719	49.6022	565552	455510
MAP82	170	105	5236254	5226771	533628	64.74	223497	131215	7	15	0.00	720	42.4638	485155	394312
MAP83	139	77	5174698	5165400	533909	64.73	234526	174604	7	13	0.00	736	48.5859	553109	431132
MAP84	136	77	5232630	5224038	533861	64.74	234526	174324	7	13	0.00	713	55.3006	632083	511465
MAP9	104	76	5225172	5221031	533903	64.74	234534	170828	7	13	0.00	720	69.2806	768964	593053
MOG1	157	117	5239238	5233286	533921	64.74	234526	155043	7	14	0.00	637	115.642	1279267	1173014
MOG10	195	161	5261818	5256682	533920	64.74	234511	155043	7	14	0.00	660	121.694	1346653	1238826
MOG11	227	195	5275992	5271391	527941	64.74	223497	149694	8	15	0.00	609	89.5037	993309	913404
MOG12	189	158	5250762	5246128	533951	64.74	234526	155043	7	13	0.00	628	142.872	1575054	1461454
MOG13	184	140	5252801	5246354	533921	64.74	234519	155043	7	14	0.00	618	122.179	1341582	1245037
MOG14	207	171	5268284	5262872	533880	64.70	264432	134044	7	14	0.00	665	40.5388	456804	404112
MOG15	158	113	5238782	5232116	533921	64.74	234526	159998	7	14	0.00	660	51.183	568970	503928
MOG16	146	112	5239249	5234261	533921	64.74	264432	174608	7	13	0.00	666	116.744	1299046	1169695
MOG17	156	124	5244388	5239600	533921	64.74	215625	149694	8	15	0.00	620	104.338	1143027	1048538
MOG18	176	150	5254103	5250235	533920	64.74	234519	155043	7	14	0.00	605	96.8614	1071921	1002530
MOG19	157	127	5243187	5238681	533921	64.74	234910	174608	8	14	0.00	644	144.63	1600829	1479187
MOG2	144	106	5237138	5231484	533928	64.74	234526	155043	7	14	0.00	655	102.17	1131354	1040363
MOG20	139	103	5232878	5227515	481517	64.74	223491	141278	9	16	0.00	630	54.0582	594314	541337
MOG21	140	99	5232939	5226767	533921	64.74	234526	170813	8	15	0.00	643	59.004	655157	582396
MOG23	154	124	5244424	5240139	533921	64.74	264439	174608	7	13	0.00	640	123.293	1360400	1250533
MOG24	115	100	5231145	5228955	533921	64.74	264432	174608	7	13	0.00	651	68.2705	757753	679207
MOG25	159	120	5241830	5236094	481654	64.74	223490	149694	8	16	0.00	637	142.425	1566129	1449326
MOG26	147	110	5238702	5233204	533921	64.74	234526	155043	7	14	0.00	625	128.789	1412192	1305474
MOG27	139	112	5238317	5234194	533921	64.74	264432	174608	7	13	0.00	634	112.475	1245663	1158526
MOG28	141	123	5240563	5237933	533921	64.74	234526	160026	8	15	0.00	619	63.6825	706700	651101
MOG29	156	105	5234851	5227333	533921	64.74	215625	142505	8	15	0.00	654	83.9612	924977	848976
MOG3	127	97	5232002	5227477	533921	64.74	264432	170813	7	14	0.00	675	87.1221	963330	866729
MOG30	155	100	5236601	5228646	533921	64.74	223489	155043	8	14	0.00	655	103.521	1139872	1042806
MOG31	141	107	5236890	5231868	533921	64.74	240855	174608	7	13	0.00	627	86.8852	957816	868269
MOG32	157	119	5243014	5237553	527941	64.74	223489	155043	8	15	0.00	621	137.323	1514022	1408162
MOG33	134	103	5232591	5228036	533928	64.74	234526	144983	8	15	0.00	652	41.8449	468798	413799
MOG34	160	109	5241542	5233940	533928	64.74	234526	155043	7	14	0.00	640	145.744	1603268	1481750
MOG35	191	151	5256284	5250423	533921	64.74	223490	149694	8	15	0.00	603	110.565	1220376	1113855
MOG36	132	102	5233291	5228780	533928	64.74	264432	174601	7	13	0.00	617	69.6479	771222	703225
MOG37	153	125	5243774	5239682	533921	64.74	223388	141305	8	15	0.00	624	69.1823	764982	690894
MOG38	161	125	5245829	5240528	533921	64.74	234526	155043	7	14	0.00	618	133.658	1463774	1364861
MOG39	164	127	5246210	5240782	533921	64.74	234526	155043	7	14	0.00	617	139.045	1523110	1413944
MOG40	133	109	5236724	5233170	533921	64.74	234526	155036	7	14	0.00	638	127.982	1414785	1317605
MOG41	147	112	5239600	5234404	533920	64.74	234526	155043	7	14	0.00	663	157.332	1741111	1586042
MOG42	191	137	5252665	5244768	533921	64.73	234526	155050	7	14	0.00	638	118.819	1304828	1218038
MOG43	114	92	5228531	5225298	527884	64.74	223490	158585	8	15	0.00	650	55.796	621580	557580
MOG44	142	117	5181094	5177397	533921	64.73	234526	160318	8	14	0.00	644	80.2695	879659	786711
MOG45	144	111	5236968	5232068	533873	64.74	234339	141278	8	16	0.00	629	41.743	459821	419524
MOG46	141	106	5236695	5231504	533928	64.74	234526	155043	7	14	0.00	620	72.3788	793692	727083
MOG47	161	105	5239331	5231151	533921	64.74	234526	155043	7	14	0.00	633	91.7057	1007760	932301
MOG48	138	100	5234302	5228641	533921	64.73	234526	155043	7	14	0.00	646	90.8175	1006821	929893
MOG49	110	92	5226239	5223526	533894	64.74	215625	153438	7	14	0.00	631	54.0428	612631	579103
MOG5	158	130	5246303	5242168	533921	64.74	234526	155043	7	14	0.00	633	94.0773	1038440	932531
MOG50	127	106	5177618	5174424	533928	64.73	264432	174468	7	13	0.00	627	71.9	785318	713113
MOG51	163	131	5247787	5243054	533921	64.74	234526	155043	7	14	0.00	625	140.252	1544400	1441474
MOG52	121	90	5227350	5222656	533928	64.73	264432	170813	7	13	0.00	636	44.3185	491271	439972
MOG53	258	205	5280171	5272327	472348	64.73	215625	129783	9	17	0.00	656	86.0637	965193	862896
MOG54	168	122	5244921	5238133	533921	64.74	234526	155043	7	14	0.00	623	76.8799	846097	777552
MOG55	171	128	5247028	5240548	527994	64.74	223490	155050	8	15	0.00	643	99.7329	1108328	991427
MOG56	151	115	5177505	5172202	533921	64.73	264432	170813	7	13	0.00	662	85.1456	938764	856886
MOG57	132	107	5234889	5231161	533921	64.74	234526	155043	7	14	0.00	634	66.6308	735581	664043
MOG59	121	83	5227380	5221801	533921	64.74	234526	155050	7	14	0.00	627	162.88	1800205	1707779
MOG6	155	108	5235585	5228678	418253	64.74	223491	141278	9	16	0.00	673	47.8079	532678	462774
MOG60	172	136	5250550	5245246	533921	64.74	234526	155043	7	14	0.00	621	119.898	1317188	1220672
MOG61	132	107	5234374	5230702	533678	64.73	234519	141277	8	14	0.00	639	52.0763	577092	509791
MOG62	129	100	5233610	5229332	533921	64.74	234519	155043	7	14	0.00	632	74.341	824606	744217
MOG63	122	104	5232927	5230132	527981	64.74	234526	174614	8	14	0.00	627	76.336	846462	775818
MOG64	152	121	5241004	5236490	527962	64.74	215625	149694	9	16	0.00	615	56.255	619364	573072
MOG65	226	206	5277045	5274169	533921	64.74	234526	155043	8	15	0.00	614	108.286	1208265	1130207
MOG67	159	109	5240347	5232891	533920	64.74	223490	149710	8	15	0.00	604	129.113	1414158	1302299
MOG68	175	122	5246825	5239133	533928	64.74	264432	174614	7	13	0.00	647	130.08	1435580	1321800
MOG69	160	125	5245779	5240635	533928	64.74	234526	155043	7	14	0.00	615	152.605	1674992	1546304
MOG70	158	118	5241721	5235844	533921	64.74	234519	149676	7	14	0.00	655	54.9687	609074	540273
MOG71	133	101	5231522	5226832	533921	64.73	215625	141277	8	16	0.00	652	57.8104	639583	569342
MOG72	172	118	5244501	5236469	533921	64.74	223490	144852	7	15	0.00	658	77.8109	869539	757525
MOG73	151	114	5237093	5231679	533921	64.74	234526	155043	7	14	0.00	650	51.8335	574724	511426
MOG74	101	91	5225968	5224561	533921	64.74	264432	174468	7	13	0.00	651	45.718	510227	462085
MOG75	142	108	5236752	5231725	533887	64.73	234526	132505	8	16	0.00	634	51.0036	563517	505422
MOG77	145	112	5235393	5230453	533774	64.73	223490	144983	8	15	0.00	643	36.6619	405415	361892
MOG78	134	96	5231761	5226160	533921	64.74	262692	160035	8	15	0.00	639	60.6151	671079	599629
MOG79	133	96	5232773	5227299	533921	64.74	234519	155043	7	14	0.00	633	57.5905	636781	569105
MOG8	166	115	5241832	5234331	533928	64.74	215625	142312	9	17	0.00	632	113.046	1238217	1150379
MOG82	155	101	5178795	5170846	533914	64.73	264432	174608	7	13	0.00	643	55.443	607457	537380
MOG83	137	104	5236341	5231443	533921	64.73	234526	155057	8	15	0.00	632	55.8699	619450	550869
MOG84	146	110	5233177	5227935	527466	64.74	205366	141277	9	17	0.00	646	37.193	417497	367617
MOG85	149	106	5233767	5227390	418257	64.74	207386	141277	10	17	0.00	667	103.985	1149942	1050019
MOG86	152	115	5241538	5236114	533928	64.73	234525	155043	7	14	0.00	615	71.4245	786606	713103
MOG87	122	86	5228546	5223192	533921	64.74	234526	155043	7	14	0.00	637	59.1416	668886	613269
MOG88	135	101	5230014	5224824	527935	64.74	215625	130997	8	16	0.00	655	35.5459	395569	347966
MOG89	143	97	5234084	5227188	533921	64.74	234526	149694	7	14	0.00	643	60.2862	670499	586451
MOG9	146	108	5236545	5231024	533921	64.74	223490	149694	8	15	0.00	630	72.7989	800821	729915
MOG90	150	105	5236734	5230309	533928	64.74	234526	155043	7	14	0.00	641	53.4437	590294	524537
MOG91	109	89	5227018	5224043	533921	64.74	234526	155050	7	14	0.00	636	56.8653	632417	566063
NA1	128	84	5225670	5219171	533905	64.74	234526	170831	7	14	0.00	752	56.5444	625432	477941
NA10	127	88	5227734	5221984	533925	64.74	234526	160149	7	13	0.00	786	30.5216	344219	241859
NA11	118	82	5225682	5220329	471650	64.74	234526	133522	8	15	0.00	789	54.4036	616844	408139
NA13	139	90	5230379	5223076	471656	64.74	223497	133522	8	15	0.00	793	106.831	1198800	800445
NA14	153	83	5231818	5221233	533921	64.74	234526	143166	7	14	0.00	729	31.7547	356994	282872
NA19	161	128	5211292	5206390	418246	64.73	216616	104944	9	18	0.00	747	68.0432	747910	603826
NA2	117	86	5224903	5220192	533884	64.74	234526	174419	7	13	0.00	700	41.2704	457316	363740
NA20	114	82	5226138	5221241	526927	64.74	223490	170831	8	14	0.00	756	96.0724	1093643	797030
NA21	165	90	5235002	5223691	533924	64.74	234526	170832	7	13	0.00	739	38.4019	427682	323414
NA25	128	92	5224390	5218925	533905	64.74	216616	160144	8	15	0.00	726	35.6164	398351	300053
NA26	100	72	5225859	5221632	533932	64.74	234526	148532	7	14	0.00	736	70.9068	799559	619229
NA28	89	75	5225146	5223153	533933	64.74	269153	179171	6	12	0.00	737	42.8518	477461	360840
NA29	102	83	5222774	5219969	481594	64.74	216606	133522	8	16	0.00	738	37.7106	460855	372998
NA3	142	92	5228839	5221449	527630	64.74	223489	174571	8	14	0.00	711	55.1299	610260	508897
NA32	116	77	5229168	5223331	471905	64.74	223490	170831	8	15	0.00	742	76.4999	863666	674903
NA35	138	89	5228351	5221076	533905	64.74	234526	160278	7	14	0.00	718	56.6174	624610	506439
NA36	127	90	5226304	5221012	533905	64.74	234526	170832	7	13	0.00	699	47.5076	521974	437674
NA37	138	93	5229145	5222613	533905	64.74	234526	133589	7	14	0.00	696	40.4116	444837	373877
NA38	102	82	5224011	5220982	533932	64.74	234526	170831	7	14	0.00	757	59.7925	668331	485551
NA4	114	79	5229662	5224396	533932	64.74	234525	133522	7	14	0.00	758	56.9403	637785	451652
NA40	130	89	5228088	5222024	533905	64.74	234526	170837	7	13	0.00	709	64.9732	716353	569692
NA44	156	110	5234945	5228092	533894	64.74	223347	160274	9	15	0.00	713	34.1515	377909	315642
NA45	321	262	5312366	5303655	533905	64.74	234526	174557	7	13	0.00	714	69.3255	777620	621833
NA49	133	93	5227976	5222119	533905	64.74	234526	148535	7	14	0.00	682	53.5743	586140	508474
NA6	146	86	5229366	5220505	538069	64.74	234526	174557	7	13	0.00	729	51.1216	565949	462251
NA7	146	87	5172866	5164169	527185	64.73	223338	170816	8	15	0.00	745	33.147	365663	293000
NA9	112	101	5219414	5217789	481625	64.74	211126	94819	9	17	0.00	702	77.6778	897322	806204
PRA01	230	196	5276160	5271157	472303	64.67	223015	130505	9	16	0.00	625	43.2751	481674	436493
PRA02	345	316	5328900	5324644	533916	64.69	223504	97719	8	16	0.00	628	49.7274	562613	511504
PRA03	243	216	5280233	5276253	448332	64.72	216606	105170	9	17	0.00	628	31.1469	346210	317663
PRA04	136	87	5233348	5226166	527846	64.74	234519	164763	7	14	0.00	704	56.3678	621179	498940
PRA05	179	155	5250481	5246902	418208	64.74	200908	92188	11	20	0.00	631	35.21	390618	353434
PRA06	265	240	5292595	5288885	527932	64.74	223504	133588	8	15	0.00	622	69.7372	787438	725404
PRA07	153	123	5241674	5237224	472637	64.74	223111	129279	8	16	0.00	630	39.8205	440707	399256
PRA08	173	120	5245959	5238021	527881	64.74	234519	164763	8	14	0.00	733	83.0972	960764	748965
PRA09	143	114	5233276	5229001	533916	64.74	223504	105170	7	15	0.00	645	30.9484	346187	304862
PRA10	173	103	5243165	5232521	481572	64.74	234528	174554	8	14	0.00	726	47.9696	549573	446569
PRA100	133	79	5229927	5221875	533909	64.74	234519	174554	7	13	0.00	711	48.9904	541428	453918
PRA11	162	115	5244154	5237178	533916	64.74	234519	174554	7	13	0.00	710	79.9858	909443	754101
PRA12	122	77	5230633	5224034	533916	64.74	234519	164764	7	13	0.00	730	57.3291	634634	512928
PRA13	102	77	5228409	5224736	533916	64.74	234518	174554	7	13	0.00	732	62.1303	702389	533984
PRA14	123	82	5229852	5223769	533909	64.74	223511	160561	7	14	0.00	732	54.0132	603357	444423
PRA15	134	84	5231988	5224459	527629	64.74	234519	174554	8	14	0.00	709	40.905	449454	379745
PRA16	132	82	5230743	5223055	533916	64.75	234519	171583	7	13	0.00	761	63.1717	708466	497377
PRA17	120	81	5231532	5225768	533916	64.74	234519	174554	7	13	0.00	709	103.82	1166834	941211
PRA18	123	77	5231139	5224229	533909	64.74	234519	164769	7	13	0.00	708	62.8146	691580	548714
PRA19	138	87	5232007	5224389	533909	64.74	234519	133588	7	14	0.00	723	53.0063	585741	478553
PRA20	104	76	5228118	5223879	533909	64.74	234519	174274	7	13	0.00	739	56.6963	627410	483076
PRA21	109	79	5228646	5224137	481486	64.74	223504	164763	8	14	0.00	729	67.5297	749511	580002
PRA22	101	75	5226859	5222876	533916	64.74	234519	174274	7	13	0.00	731	56.0477	624947	478714
PRA23	123	83	5231695	5225804	533909	64.74	234519	164770	7	13	0.00	692	61.7474	675092	588954
PRA24	120	82	5230363	5224767	533909	64.74	234519	164769	7	13	0.00	750	67.3917	750815	552986
PRA25	110	75	5229954	5224714	533901	64.74	234519	174554	7	13	0.00	691	60.6227	666394	545342
PRA26	144	82	5235465	5226283	533803	64.74	234519	174554	7	13	0.00	724	90.2593	1006405	749236
PRA27	138	103	5238100	5233048	533916	64.73	234519	160561	7	14	0.00	732	71.6413	795671	617009
PRA28	121	89	5235117	5230277	533916	64.73	234519	174554	7	13	0.00	722	55.1679	608797	481782
PRA30	107	82	5227468	5223901	533909	64.74	234519	164769	7	13	0.00	698	114.047	1269958	1049450
PRA32	129	87	5229496	5223298	533909	64.74	234518	164770	7	13	0.00	729	62.393	692856	520641
PRA33	274	224	5306349	5298914	533909	64.55	223241	160261	8	15	0.00	703	57.2732	639821	528888
PRA34	131	82	5230326	5222987	533909	64.74	234519	174554	7	13	0.00	760	50.3004	566377	387424
PRA35	138	80	5233571	5224953	533909	64.74	234519	164769	7	14	0.00	715	52.7878	581187	477662
PRA36	128	88	5228898	5222818	472341	64.74	223504	164769	8	15	0.00	774	36.0054	405598	282334
PRA37	132	88	5230077	5223536	533909	64.74	234519	164769	7	13	0.00	746	79.5488	881745	683293
PRA38	133	86	5229736	5222742	527630	64.74	223504	174414	8	14	0.00	757	45.0799	502994	363142
PRA39	133	87	5229007	5222156	481479	64.74	234519	174274	8	14	0.00	750	52.7946	589135	424653
PRA40	95	75	5226561	5223655	538906	64.74	234519	174414	7	13	0.00	734	57.8065	641435	494989
PRA41	113	89	5229077	5225469	527670	64.74	223504	153056	8	15	0.00	771	50.0286	559179	399612
PRA42	129	86	5229141	5222689	527881	64.74	234519	160561	8	14	0.00	719	71.1038	782541	641639
PRA43	132	83	5229803	5222522	527886	64.74	223503	164770	8	14	0.00	716	57.6262	634588	521755
PRA44	135	90	5229921	5223284	527670	64.74	234519	160561	8	15	0.00	775	51.1561	579002	378852
PRA45	173	93	5235871	5224204	527630	64.74	234519	174554	8	14	0.00	728	76.1434	846338	648845
PRA46	138	88	5229748	5222334	533909	64.74	234519	160006	7	14	0.00	731	66.5208	740948	551407
PRA48	158	89	5234047	5223885	533909	64.74	234519	164770	7	13	0.00	693	55.2091	609502	514135
PRA49	94	73	5227775	5224669	533909	64.74	234519	174554	7	13	0.00	695	63.6405	700835	578270
PRA50	109	79	5226260	5221742	533909	64.74	234519	174554	7	13	0.00	721	59.2368	657237	521061
PRA51	148	88	5231796	5222986	527858	64.74	234519	164769	8	14	0.00	738	46.4841	517821	404754
PRA52	120	90	5225525	5221145	527624	64.74	234519	164770	8	14	0.00	728	60.5309	677040	509664
PRA53	123	88	5229163	5224146	533909	64.74	234518	160561	7	14	0.00	714	84.3487	943116	706997
PRA55	119	90	5228436	5224155	533909	64.74	234519	160233	7	14	0.00	734	74.2373	828920	622087
PRA56	108	77	5229119	5224488	533909	64.74	234519	160561	7	14	0.00	719	70.8165	785687	610367
PRA59	115	77	5229526	5223901	533909	64.74	234519	174274	7	13	0.00	726	63.66	705740	548543
PRA60	111	89	5228624	5225386	533909	64.74	234519	174274	7	13	0.00	730	64.2852	717074	537964
PRA61	122	78	5230949	5224409	533909	64.74	234519	174554	7	13	0.00	762	68.131	759937	553944
PRA62	136	83	5231071	5223262	533909	64.74	234519	174554	7	13	0.00	733	62.3246	689467	544881
PRA63	150	92	5231760	5223060	481314	64.74	234519	108579	8	15	0.00	758	36.5236	408274	311595
PRA64	111	83	5228374	5224283	527668	64.74	223369	151441	8	15	0.00	752	54.5981	606939	463880
PRA66	173	91	5236201	5224116	533909	64.74	223377	164770	8	14	0.00	741	61.2301	680926	514160
PRA68	105	78	5229236	5225151	533909	64.74	234519	160561	8	14	0.00	715	47.6139	523458	436868
PRA69	135	86	5233057	5225624	527630	64.74	234519	164769	8	14	0.00	732	69.9467	776099	601653
PRA70	98	83	5225516	5223329	533970	64.74	234519	164769	7	13	0.00	700	96.2787	1082602	893671
PRA71	125	84	5229333	5223426	533909	64.74	234519	160335	7	14	0.00	728	59.5788	659685	515849
PRA72	148	92	5230804	5222440	481307	64.74	223504	160577	8	15	0.00	743	38.2435	425473	320572
PRA73	121	80	5231069	5225046	533910	64.74	234519	160561	7	14	0.00	699	70.7138	779040	639154
PRA75	125	81	5229406	5222887	533909	64.74	234519	174547	7	13	0.00	702	78.9382	873800	693379
PRA76	129	85	5230171	5223611	472598	64.74	223504	164769	8	15	0.00	709	74.8504	825052	671899
PRA77	117	77	5230383	5224494	533909	64.74	234519	174554	7	13	0.00	715	55.7548	619981	474523
PRA78	117	84	5229111	5224339	533909	64.74	234519	164769	7	13	0.00	713	73.7042	815858	653591
PRA79	125	81	5228680	5222297	533916	64.74	234519	174414	7	13	0.00	728	54.2832	600687	482034
PRA80	135	85	5229968	5222532	527881	64.74	223504	160254	8	15	0.00	693	101.906	1145449	912103
PRA81	138	80	5233476	5224743	527628	64.74	223376	164770	8	14	0.00	718	47.9764	530132	441081
PRA82	122	83	5228278	5222503	533909	64.74	234519	164769	7	13	0.00	725	59.1233	659927	502179
PRA83	106	94	5226759	5224901	533909	64.74	223159	164770	8	14	0.00	684	68.6771	779005	665701
PRA84	105	79	5165998	5162207	527881	64.73	223504	164770	8	14	0.00	712	79.2461	860365	706639
PRA85	100	83	5224125	5221608	527881	64.74	234519	174554	8	14	0.00	712	61.8322	686246	552855
PRA86	130	89	5229863	5223818	533909	64.74	223376	164770	8	15	0.00	722	33.6999	373973	296877
PRA87	131	80	5232264	5224553	527875	64.74	223376	137118	8	15	0.00	717	32.2558	357504	288423
PRA88	135	86	5231561	5224270	533909	64.74	234519	160561	7	14	0.00	701	91.4805	1007201	815298
PRA89	124	85	5228580	5222790	533909	64.74	234519	174554	7	13	0.00	725	54.8285	607383	477547
PRA91	139	85	5230725	5222709	533909	64.74	234519	164769	7	13	0.00	756	52.4315	587907	421350
PRA92	100	75	5227680	5223971	533909	64.74	234519	174554	7	13	0.00	718	73.2878	811953	634820
PRA93	112	82	5228695	5224075	527630	64.74	216606	164769	9	15	0.00	761	110.131	1220449	931091
PRA94	115	83	5229857	5225118	527625	64.74	234518	160561	8	14	0.00	736	66.3197	741816	549126
PRA95	130	84	5227562	5220721	533916	64.74	234519	160561	7	14	0.00	755	48.3386	542097	393783
PRA98	345	313	5344721	5339963	533909	64.58	234519	160561	7	14	0.00	692	80.6092	920420	757374
PRA99	138	85	5231052	5223184	533909	64.74	234519	174554	7	13	0.00	734	59.3849	664087	497444
TUR1	116	86	5222197	5217711	527916	64.74	225288	153962	8	15	0	702	101.413	1134744	917597
TUR11	110	92	5217806	5215040	472252	64.74	216756	132930	8	15	0.00	706	33.5254	383434	315147
TUR12	101	89	5219954	5218132	527909	64.74	234526	174642	8	14	0.00	706	77.0701	872467	712051
TUR13	139	93	5230587	5223812	405536	64.74	234526	160349	9	16	0.00	690	73.3712	819541	669403
TUR15	101	73	5222590	5218322	533923	64.74	234526	174614	8	14	0.00	724	90.7399	1023062	784460
TUR17	109	77	5224048	5219364	527909	64.74	223504	170831	8	14	0.00	722	111.148	1244821	978103
TUR18	124	84	5227202	5221369	472624	64.74	223496	153963	8	15	0.00	697	98.2118	1094250	900035
TUR19	92	79	5220697	5218794	533923	64.74	234526	170831	7	13	0.00	740	70.8864	806070	617171
TUR2	100	78	5224482	5221242	533931	64.74	234526	174582	7	13	0.00	738	84.0253	950215	743355
TUR20	112	82	5225749	5221178	527943	64.74	223497	153962	8	15	0.00	695	93.138	1039829	850270
TUR21	125	80	5226403	5219758	534003	64.74	234526	174642	7	13	0.00	705	92.0162	1020421	845677
TUR22	106	88	5222435	5219769	533919	64.74	234526	170832	7	13	0.00	681	65.7982	739416	621432
TUR26	122	79	5226278	5219832	533923	64.74	234526	174642	7	13	0.00	715	88.3732	988990	792499
TUR27	102	80	5222692	5219417	533930	64.74	234526	133588	7	14	0.00	753	69.6067	790124	607294
TUR28	125	78	5226642	5219726	533923	64.74	234526	174636	7	13	0.00	692	83.699	932168	766207
TUR29	126	80	5226510	5219799	527916	64.74	234526	170830	7	13	0.00	707	88.8064	990510	815000
TUR3	113	101	5175392	5173622	533923	64.72	234526	160074	7	13	0.00	681	91.418	1016001	847461
TUR30	113	78	5223542	5218287	406627	64.74	223499	146676	9	16	0.00	743	53.0521	597571	478582
TUR4	130	87	5231102	5224887	533944	64.74	234526	170831	7	13	0.00	698	78.8138	877338	732274
TUR40	129	90	5225128	5219504	533949	64.74	234526	170832	7	13	0.00	687	77.7038	863672	731261
TUR41	97	78	5222079	5219203	527664	64.74	234526	153962	7	14	0.00	689	73.7656	819376	692235
TUR42	92	77	5220865	5218616	533926	64.74	234526	174614	7	13	0.00	691	72.5595	814580	681264
TUR43	105	80	5224092	5220334	533924	64.74	234526	160379	7	14	0.00	700	68.7794	766607	635551
TUR44	142	83	5224853	5216052	527916	64.74	223490	146678	8	15	0.00	719	87.7371	982053	806929
TUR45	109	78	5223808	5219261	533924	64.74	234526	174614	7	13	0.00	699	77.2645	865117	702937
TUR46	92	77	5219853	5217584	490051	64.74	234526	160206	8	15	0.00	705	60.7223	689231	572343
TUR47	100	73	5221996	5217993	533841	64.74	234526	170831	7	13	0.00	723	83.8421	946635	745340
TUR48	105	93	5225340	5223500	472641	64.74	223497	133197	8	16	0.00	711	60.6537	702239	593462
TUR49	111	81	5225083	5220657	533925	64.74	234526	170831	7	13	0.00	706	59.5537	672980	526471
TUR5	137	80	5228670	5220260	467973	64.74	234526	153963	8	15	0.00	699	80.1344	896271	726779
TUR50	142	86	5222655	5214396	527916	64.74	223491	174635	8	14	0.00	709	97.4458	1095535	880832
TUR51	107	83	5221761	5218179	527909	64.74	216756	170832	9	15	0.00	698	63.0364	705328	579109
TUR52	140	104	5235919	5230602	527956	64.73	223490	146663	8	15	0.00	700	101.195	1136065	940741
TUR53	145	78	5229595	5219595	533923	64.74	234526	174642	7	13	0.00	722	60.9571	686151	536622
TUR54	112	80	5223733	5218929	533924	64.74	234526	170831	7	13	0.00	711	80.4193	910819	731995
TUR55	154	91	5228774	5219398	533919	64.74	234526	153963	7	14	0.00	677	78.4963	871553	732340
TUR56	147	96	5229355	5221820	533923	64.74	234526	164761	7	14	0.00	682	78.3806	873471	724043
TUR57	124	79	5227555	5220967	533851	64.74	234526	170832	7	13	0.00	689	95.2534	1057479	899723
TUR58	118	84	5221915	5216807	527697	64.74	223497	160312	8	14	0.00	683	81.1667	903551	753665
TUR59	94	81	5220539	5218571	489981	64.74	213235	133588	9	16	0.00	693	48.3295	562379	477276
TUR6	147	107	5237995	5232037	533923	64.74	223497	174642	8	14	0.00	722	83.5126	940660	741427
TUR60	139	89	5226365	5219080	527961	64.74	234526	174628	7	13	0.00	681	80.0211	887310	756000
TUR61	132	94	5230949	5225365	533923	64.74	234526	170832	7	13	0.00	683	55.5833	620790	548003
TUR62	121	89	5223664	5218903	533923	64.74	234526	174642	8	14	0.00	698	84.5089	953019	776453
TUR63	90	73	5221119	5218556	533923	64.74	234526	170831	7	13	0.00	702	66.8066	751841	607634
TUR64	115	84	5221729	5217061	527658	64.74	223498	159946	8	15	0.00	758	34.9679	402028	277520
TUR65	120	84	5227738	5222407	527923	64.74	234526	133588	7	14	0.00	713	83.038	932187	734913
TUR66	115	80	5226079	5220947	533919	64.74	234526	174614	7	13	0.00	700	56.9027	635779	519712
TUR67	109	77	5224400	5219833	537331	64.74	234526	153962	7	13	0.00	716	59.6138	668233	530509
TUR68	95	73	5221320	5218030	533923	64.74	234526	170832	7	13	0.00	703	71.3407	795423	646227
TUR69	136	84	5227056	5219369	527658	64.74	234526	174642	8	14	0.00	749	68.3096	775601	572425
TUR7	125	87	5227809	5222320	533927	64.74	234526	174642	7	13	0.00	699	93.9283	1046046	866433
TUR70	102	87	5223926	5221710	527888	64.74	234526	170831	8	14	0.00	693	64.1004	715764	589444
TUR71	117	82	5222769	5217545	527916	64.74	234526	153962	7	14	0.00	700	71.6771	800648	645908
TUR8	98	73	5221579	5217849	490051	64.74	234526	153962	7	14	0.00	704	78.0555	878822	689967
TUR9	209	164	5266343	5259764	533923	64.71	234526	170831	7	14	0.00	715	81.2875	919770	722402

## Sheet: Table S2
Supplementary Table S2. Excluded public genomes
isolate	status	Region	Country	Year	BioProject Accession	BioSample Accession	# of contigs	SIze (bp)	N50 (bp)	Completeness*	Contamination*
LI214-02	excluded	Southwest Indian Ocean Islands	Reunion	2011	PRJNA599566	SAMN13783188	1022	5680671	240411	100	5.47
LI214-05	excluded	Southwest Indian Ocean Islands	Reunion	2011	PRJNA599566	SAMN13783189	1412	5569113	224570	100	7.49
LK126-02	excluded	Southwest Indian Ocean Islands	Comoros	2013	PRJNA599566	SAMN13783087	1507	5658299	253568	100	5.54
LL082-21	excluded	Southwest Indian Ocean Islands	Reunion	2014	PRJNA599566	SAMN13783211	1805	5727079	223948	100	9.44
LL095-08	excluded	Southwest Indian Ocean Islands	Reunion	2014	PRJNA599566	SAMN13783289	1346	5668197	224124	100	6.38
LL175-01	excluded	Southwest Indian Ocean Islands	Reunion	2014	PRJNA599566	SAMN13783202	1796	5976684	224570	100	19.85
LM358-02	excluded	Southwest Indian Ocean Islands	Reunion	2015	PRJNA599566	SAMN13783252	1992	5770411	224020	100	11.4
LN007-03	excluded	Southwest Indian Ocean Islands	Reunion	2016	PRJNA599566	SAMN13783238	1668	5664011	202709	100	5.53
LP028-06	excluded	North Indian Ocean Islands	Seychelles	2017	PRJNA599566	SAMN13783345	1243	5543012	202521	100	7.91
LG97	excluded	South Asia	Bangladesh	2006	PRJEB7196	SAMEA2827234	97	5323884	5075634	89.11	0.36
LG102	excluded	South Asia	Bangladesh	2006	PRJEB7196	SAMEA2827232	120	5390095	5118092	89.87	0.36
LK128-02	excluded	Southwest Indian Ocean Islands	Comoros	2013	PRJNA599566	SAMN13783092	1064	5522112	234467	100	2.25
LK129-03	excluded	Southwest Indian Ocean Islands	Comoros	2013	PRJNA599566	SAMN13783093	1031	5483886	234467	100	1.82
LK141-09	excluded	Southwest Indian Ocean Islands	Comoros	2013	PRJNA599566	SAMN13783121	1019	5472949	345453	100	4.16
LK142-04	excluded	Southwest Indian Ocean Islands	Comoros	2013	PRJNA599566	SAMN13783123	1164	5531837	234467	100	3.47
LMG_9322	excluded	Europe	Belgium	2014	PRJNA254373	SAMN02903175	1143	5107574	12573	98.19	1.09
Genomes marked in red were excluded from the analysis due to not meeting the minimum assembly quality criteria (# contigs < 1000, completeness > 95%, contamination < 5%)

## Sheet: Table S3
Supplementary Table S3: Global Xanthomonas citri subsp. citri genome dataset with associated metadata								Supplementary Table S3: Global Xanthomonas citri subsp. citri genome dataset with associated metadata
isolate	Clade	Region	Country	State	Year	Dataset Source	BioProject Accession	BioSample Accession	# of contigs	GC(%)	SIze (bp)	Contig min length (bp)	Contig max length (bp)	N50 (bp)	Completeness*	Contamination*	# of CDS
AM10	A1	South America	Brazil	São Paulo	2019	This study	PRJNA977242	SAMN35772486	101	64.73	5224074	200	533923	234526	100	0.05	4384
AM11	A1	South America	Brazil	São Paulo	2019	This study	PRJNA977242	SAMN35772454	74	64.74	5218633	200	533923	234526	100	0	4385
AM13	A1	South America	Brazil	São Paulo	2019	This study	PRJNA977242	SAMN35772455	84	64.73	5164776	200	533923	234526	100	0	4347
AM16	A1	South America	Brazil	São Paulo	2019	This study	PRJNA977242	SAMN35772456	87	64.74	5216161	202	533923	234526	100	0	4378
AM19	A1	South America	Brazil	São Paulo	2019	This study	PRJNA977242	SAMN35772457	86	64.74	5218218	200	534569	228663	100	0	4386
AM22	A1	South America	Brazil	São Paulo	2019	This study	PRJNA977242	SAMN35772458	94	64.74	5217353	222	533923	223505	100	0	4382
AM24	A1	South America	Brazil	São Paulo	2019	This study	PRJNA977242	SAMN35772484	89	64.74	5223639	200	533923	234526	100	0.36	4384
AM25	A1	South America	Brazil	São Paulo	2019	This study	PRJNA977242	SAMN35772459	86	64.74	5217979	200	533923	234526	100	0	4381
AM26	A1	South America	Brazil	São Paulo	2019	This study	PRJNA977242	SAMN35772460	99	64.74	5217984	200	472364	216756	100	0	4395
AM28	A1	South America	Brazil	São Paulo	2019	This study	PRJNA977242	SAMN35772461	83	64.74	5220513	200	533923	234526	100	0	4382
AM29	A1	South America	Brazil	São Paulo	2019	This study	PRJNA977242	SAMN35772462	88	64.74	5217680	229	533923	234527	100	0	4384
AM30	A1	South America	Brazil	São Paulo	2019	This study	PRJNA977242	SAMN35772463	89	64.74	5219021	201	490051	223490	100	0	4383
AM31	A1	South America	Brazil	São Paulo	2019	This study	PRJNA977242	SAMN35772464	84	64.74	5197073	222	527673	234526	100	0	4373
AM33	A1	South America	Brazil	São Paulo	2019	This study	PRJNA977242	SAMN35772465	86	64.74	5217578	205	533897	234526	100	0	4383
AM4	A1	South America	Brazil	São Paulo	2019	This study	PRJNA977242	SAMN35772449	81	64.73	5161512	200	533923	234526	100	0	4347
AM42	A1	South America	Brazil	São Paulo	2019	This study	PRJNA977242	SAMN35772466	81	64.74	5220524	216	533923	234526	100	0	4385
AM44	A1	South America	Brazil	São Paulo	2019	This study	PRJNA977242	SAMN35772467	77	64.73	5161276	203	533923	234525	100	0	4338
AM46	A1	South America	Brazil	São Paulo	2019	This study	PRJNA977242	SAMN35772468	95	64.74	5218060	216	472351	216756	100	0	4384
AM47	A1	South America	Brazil	São Paulo	2019	This study	PRJNA977242	SAMN35772469	80	64.73	5218309	200	527923	234526	100	0	4391
AM48	A1	South America	Brazil	São Paulo	2019	This study	PRJNA977242	SAMN35772470	94	64.74	5221190	216	533923	234526	100	0	4384
AM49	A1	South America	Brazil	São Paulo	2019	This study	PRJNA977242	SAMN35772471	85	64.74	5217658	217	533923	234526	100	0	4373
AM51	A1	South America	Brazil	São Paulo	2019	This study	PRJNA977242	SAMN35772472	77	64.74	5218919	200	533923	234526	100	0	4383
AM52	A1	South America	Brazil	São Paulo	2019	This study	PRJNA977242	SAMN35772473	78	64.74	5219494	220	533923	234526	100	0	4381
AM53	A1	South America	Brazil	São Paulo	2019	This study	PRJNA977242	SAMN35772474	87	64.74	5216680	205	527923	234526	100	0	4391
AM6	A1	South America	Brazil	São Paulo	2019	This study	PRJNA977242	SAMN35772450	81	64.74	5219348	220	490216	223497	100	0.01	4382
AM65	A1	South America	Brazil	São Paulo	2019	This study	PRJNA977242	SAMN35772475	77	64.74	5219478	200	533923	234526	100	0	4382
AM66	A1	South America	Brazil	São Paulo	2019	This study	PRJNA977242	SAMN35772476	81	64.74	5215818	235	533923	234526	100	0	4379
AM67	A1	South America	Brazil	São Paulo	2019	This study	PRJNA977242	SAMN35772477	79	64.74	5219910	200	533923	234526	100	0	4384
AM68	A1	South America	Brazil	São Paulo	2019	This study	PRJNA977242	SAMN35772478	88	64.73	5222898	200	527951	234526	100	0	4386
AM69	A1	South America	Brazil	São Paulo	2019	This study	PRJNA977242	SAMN35772479	80	64.74	5215579	205	527963	234526	100	0	4386
AM7	A1	South America	Brazil	São Paulo	2019	This study	PRJNA977242	SAMN35772451	96	64.74	5218174	229	472387	234526	100	0	4388
AM71	A1	South America	Brazil	São Paulo	2019	This study	PRJNA977242	SAMN35772480	175	64.79	5266807	216	533923	234526	100	0.39	4421
AM72	A1	South America	Brazil	São Paulo	2019	This study	PRJNA977242	SAMN35772485	81	64.74	5218932	220	405433	205386	100	0	4384
AM75	A1	South America	Brazil	São Paulo	2019	This study	PRJNA977242	SAMN35772481	92	64.75	5224472	200	533911	234526	100	0	4384
AM76	A1	South America	Brazil	São Paulo	2019	This study	PRJNA977242	SAMN35772482	86	64.74	5215831	229	489997	234526	100	0	4393
AM77	A1	South America	Brazil	São Paulo	2019	This study	PRJNA977242	SAMN35772483	82	64.74	5221587	222	533923	234526	100	0	4388
AM8	A1	South America	Brazil	São Paulo	2019	This study	PRJNA977242	SAMN35772452	77	64.74	5215536	252	533923	234526	100	0	4385
AM9	A1	South America	Brazil	São Paulo	2019	This study	PRJNA977242	SAMN35772453	77	64.74	5218704	200	533923	234526	100	0	4383
CAJ16	A1	South America	Brazil	São Paulo	2019	This study	PRJNA977242	SAMN35570761	81	64.73	5161437	200	533900	223504	99.91	0	4347
CAJ41	A1	South America	Brazil	São Paulo	2019	This study	PRJNA977242	SAMN35570762	90	64.74	5219518	216	533916	234526	100	0	4389
CAJ57	A1	South America	Brazil	São Paulo	2019	This study	PRJNA977242	SAMN35570763	81	64.74	5223252	213	533909	234519	100	0	4392
CAJ59	A1	South America	Brazil	São Paulo	2019	This study	PRJNA977242	SAMN35570764	78	64.74	5215626	229	533923	234526	100	0	4381
CAJ60	A1	South America	Brazil	São Paulo	2019	This study	PRJNA977242	SAMN35570765	84	64.74	5215200	217	527885	234526	100	0	4392
CAJ61	A1	South America	Brazil	São Paulo	2019	This study	PRJNA977242	SAMN35570766	87	64.74	5218325	220	533954	223497	100	0	4386
CAJ70	A1	South America	Brazil	São Paulo	2019	This study	PRJNA977242	SAMN35570767	79	64.74	5219274	205	527931	223497	100	0	4390
CAJ73	A1	South America	Brazil	São Paulo	2019	This study	PRJNA977242	SAMN35570768	75	64.74	5219073	200	533930	234527	100	0	4387
CAJ75	A1	South America	Brazil	São Paulo	2019	This study	PRJNA977242	SAMN35570769	102	64.74	5215696	222	422061	211151	100	0	4397
CAJ76	A1	South America	Brazil	São Paulo	2019	This study	PRJNA977242	SAMN35570770	68	64.74	5216563	221	533930	234526	100	0	4382
CAJ79	A1	South America	Brazil	São Paulo	2019	This study	PRJNA977242	SAMN35570771	100	64.74	5220840	210	533916	211368	100	0	4384
CAJ80	A1	South America	Brazil	São Paulo	2019	This study	PRJNA977242	SAMN35570772	76	64.74	5219239	216	533916	234526	100	0	4381
CAS1	A1	South America	Brazil	São Paulo	2021	This study	PRJNA977242	SAMN35772487	99	64.78	5195409	216	533863	234531	100	0.18	4361
CAS10	A1	South America	Brazil	São Paulo	2021	This study	PRJNA977242	SAMN35772495	98	64.78	5197073	216	533863	234531	100	0.54	4366
CAS11	A1	South America	Brazil	São Paulo	2021	This study	PRJNA977242	SAMN35772496	104	64.79	5195056	200	527689	223525	100	0.18	4369
CAS12	A1	South America	Brazil	São Paulo	2021	This study	PRJNA977242	SAMN35772497	88	64.79	5191557	216	533863	269154	100	0.18	4361
CAS13	A1	South America	Brazil	São Paulo	2021	This study	PRJNA977242	SAMN35772498	98	64.79	5191408	216	472401	240477	100	0.36	4371
CAS14	A1	South America	Brazil	São Paulo	2021	This study	PRJNA977242	SAMN35772499	87	64.79	5192821	211	533863	234531	100	0.18	4367
CAS15	A1	South America	Brazil	São Paulo	2021	This study	PRJNA977242	SAMN35772500	110	64.75	5201433	227	533863	223526	100	0.18	4367
CAS17	A1	South America	Brazil	São Paulo	2021	This study	PRJNA977242	SAMN35772501	100	64.77	5198686	216	533863	269525	100	0.18	4361
CAS18	A1	South America	Brazil	São Paulo	2021	This study	PRJNA977242	SAMN35772502	93	64.78	5195444	216	533863	234531	100	0.18	4366
CAS19	A1	South America	Brazil	São Paulo	2021	This study	PRJNA977242	SAMN35772503	90	64.79	5192919	200	533863	234531	100	0.18	4363
CAS20	A1	South America	Brazil	São Paulo	2021	This study	PRJNA977242	SAMN35772504	85	64.79	5191466	211	533815	234531	100	0.18	4363
CAS21	A1	South America	Brazil	São Paulo	2021	This study	PRJNA977242	SAMN35772505	98	64.78	5196281	216	533863	223525	100	0.18	4363
CAS22	A1	South America	Brazil	São Paulo	2021	This study	PRJNA977242	SAMN35772506	89	64.79	5191291	216	527689	239770	100	0.18	4363
CAS23	A1	South America	Brazil	São Paulo	2021	This study	PRJNA977242	SAMN35772507	87	64.79	5192817	216	533863	234531	100	0.18	4363
CAS24	A1	South America	Brazil	São Paulo	2021	This study	PRJNA977242	SAMN35772508	85	64.79	5191661	216	533863	234531	100	0.18	4363
CAS26	A1	South America	Brazil	São Paulo	2021	This study	PRJNA977242	SAMN35772509	86	64.78	5192268	216	533863	234531	100	0.18	4360
CAS27	A1	South America	Brazil	São Paulo	2021	This study	PRJNA977242	SAMN35772510	87	64.79	5193193	216	533863	234531	100	0.18	4360
CAS28	A1	South America	Brazil	São Paulo	2021	This study	PRJNA977242	SAMN35772511	91	64.78	5194420	216	533863	234531	100	0.22	4363
CAS29	A1	South America	Brazil	São Paulo	2021	This study	PRJNA977242	SAMN35772512	85	64.79	5192163	216	533863	269525	100	0.18	4366
CAS3	A1	South America	Brazil	São Paulo	2021	This study	PRJNA977242	SAMN35772488	95	64.79	5194600	216	527689	223576	100	0.18	4363
CAS30	A1	South America	Brazil	São Paulo	2021	This study	PRJNA977242	SAMN35772513	88	64.8	5189827	201	533863	234531	100	0.18	4358
CAS31	A1	South America	Brazil	São Paulo	2021	This study	PRJNA977242	SAMN35772514	100	64.79	5192999	216	527685	223846	100	0.18	4371
CAS32	A1	South America	Brazil	São Paulo	2021	This study	PRJNA977242	SAMN35772515	92	64.78	5193719	216	533863	234531	100	0.3	4358
CAS33	A1	South America	Brazil	São Paulo	2021	This study	PRJNA977242	SAMN35772516	93	64.79	5193856	216	533863	234531	100	0.18	4362
CAS34	A1	South America	Brazil	São Paulo	2021	This study	PRJNA977242	SAMN35772517	91	64.78	5193538	216	533863	234531	100	0.18	4360
CAS35	A1	South America	Brazil	São Paulo	2021	This study	PRJNA977242	SAMN35772518	98	64.78	5194649	200	533863	234531	100	0.18	4364
CAS36	A1	South America	Brazil	São Paulo	2021	This study	PRJNA977242	SAMN35772519	95	64.79	5195080	202	533863	234531	100	0.18	4363
CAS38	A1	South America	Brazil	São Paulo	2021	This study	PRJNA977242	SAMN35772520	91	64.79	5193817	211	533863	234531	100	0.18	4364
CAS39	A1	South America	Brazil	São Paulo	2021	This study	PRJNA977242	SAMN35772521	97	64.77	5196742	211	533863	234531	100	0.18	4365
CAS4	A1	South America	Brazil	São Paulo	2021	This study	PRJNA977242	SAMN35772489	91	64.79	5193754	202	533863	269339	100	0.18	4367
CAS40	A1	South America	Brazil	São Paulo	2021	This study	PRJNA977242	SAMN35772522	97	64.79	5194997	213	533863	223797	100	0.18	4361
CAS41	A1	South America	Brazil	São Paulo	2021	This study	PRJNA977242	SAMN35772523	90	64.78	5192978	216	533863	234531	100	0.27	4359
CAS42	A1	South America	Brazil	São Paulo	2021	This study	PRJNA977242	SAMN35772524	88	64.79	5193546	216	533863	269525	100	0.18	4365
CAS45	A1	South America	Brazil	São Paulo	2021	This study	PRJNA977242	SAMN35772525	83	64.79	5191170	204	533863	234531	100	0.18	4359
CAS46	A1	South America	Brazil	São Paulo	2021	This study	PRJNA977242	SAMN35772526	93	64.78	5193858	216	474757	234531	100	0.18	4367
CAS47	A1	South America	Brazil	São Paulo	2021	This study	PRJNA977242	SAMN35772527	98	64.78	5195619	202	533863	269339	100	0.19	4363
CAS48	A1	South America	Brazil	São Paulo	2021	This study	PRJNA977242	SAMN35772528	92	64.78	5195044	202	533863	269525	100	0.18	4365
CAS49	A1	South America	Brazil	São Paulo	2021	This study	PRJNA977242	SAMN35772529	98	64.79	5194034	202	527729	239770	100	0.18	4362
CAS5	A1	South America	Brazil	São Paulo	2021	This study	PRJNA977242	SAMN35772490	96	64.78	5196309	216	533863	269525	100	0.18	4364
CAS50	A1	South America	Brazil	São Paulo	2021	This study	PRJNA977242	SAMN35772530	86	64.79	5192103	205	533863	269154	100	0.18	4365
CAS51	A1	South America	Brazil	São Paulo	2021	This study	PRJNA977242	SAMN35772531	90	64.78	5193922	216	533863	269525	100	0.18	4366
CAS52	A1	South America	Brazil	São Paulo	2021	This study	PRJNA977242	SAMN35772532	92	64.79	5192305	205	533863	234531	100	0.18	4360
CAS53	A1	South America	Brazil	São Paulo	2021	This study	PRJNA977242	SAMN35772533	88	64.79	5193017	216	533863	234531	100	0.18	4362
CAS54	A1	South America	Brazil	São Paulo	2021	This study	PRJNA977242	SAMN35772534	85	64.79	5191035	229	533911	207442	100	0.54	4357
CAS56	A1	South America	Brazil	São Paulo	2021	This study	PRJNA977242	SAMN35772535	107	64.77	5198524	211	533863	234524	100	0.18	4367
CAS59	A1	South America	Brazil	São Paulo	2021	This study	PRJNA977242	SAMN35772536	89	64.79	5192052	203	533863	234531	100	0.18	4358
CAS6	A1	South America	Brazil	São Paulo	2021	This study	PRJNA977242	SAMN35772491	95	64.79	5196157	211	533863	234531	100	0.18	4363
CAS60	A1	South America	Brazil	São Paulo	2021	This study	PRJNA977242	SAMN35772537	94	64.78	5194657	216	533863	234531	100	0.18	4364
CAS61	A1	South America	Brazil	São Paulo	2021	This study	PRJNA977242	SAMN35772538	95	64.79	5194149	216	533863	234531	100	0.18	4363
CAS62	A1	South America	Brazil	São Paulo	2021	This study	PRJNA977242	SAMN35772539	90	64.78	5193859	216	533863	234531	100	0.18	4361
CAS63	A1	South America	Brazil	São Paulo	2021	This study	PRJNA977242	SAMN35772540	99	64.78	5197205	216	533863	269525	100	0.18	4364
CAS64	A1	South America	Brazil	São Paulo	2021	This study	PRJNA977242	SAMN35772541	92	64.78	5189932	202	527344	202465	100	0.18	4359
CAS65	A1	South America	Brazil	São Paulo	2021	This study	PRJNA977242	SAMN35772542	91	64.78	5194192	216	533863	234531	100	0.18	4364
CAS67	A1	South America	Brazil	São Paulo	2021	This study	PRJNA977242	SAMN35772543	90	64.78	5193583	216	533863	234531	100	0.18	4362
CAS68	A1	South America	Brazil	São Paulo	2021	This study	PRJNA977242	SAMN35772544	94	64.78	5194696	205	533863	234531	100	0.18	4361
CAS69	A1	South America	Brazil	São Paulo	2021	This study	PRJNA977242	SAMN35772545	98	64.79	5195859	211	533863	202608	100	0.18	4365
CAS7	A1	South America	Brazil	São Paulo	2021	This study	PRJNA977242	SAMN35772492	111	64.79	5197659	209	533863	190416	100	0.18	4378
CAS70	A1	South America	Brazil	São Paulo	2021	This study	PRJNA977242	SAMN35772546	93	64.79	5193533	209	533863	223846	100	0.18	4363
CAS71	A1	South America	Brazil	São Paulo	2021	This study	PRJNA977242	SAMN35772547	95	64.79	5195247	200	533863	234531	100	0.54	4361
CAS72	A1	South America	Brazil	São Paulo	2021	This study	PRJNA977242	SAMN35772548	91	64.79	5193767	216	533863	234531	100	0.18	4362
CAS73	A1	South America	Brazil	São Paulo	2021	This study	PRJNA977242	SAMN35772549	94	64.78	5195775	216	533863	234531	100	0.18	4365
CAS74	A1	South America	Brazil	São Paulo	2021	This study	PRJNA977242	SAMN35772550	86	64.79	5192608	200	533863	269339	100	0.18	4365
CAS75	A1	South America	Brazil	São Paulo	2021	This study	PRJNA977242	SAMN35772551	86	64.79	5191836	216	533863	269525	100	0.18	4361
CAS76	A1	South America	Brazil	São Paulo	2021	This study	PRJNA977242	SAMN35772552	95	64.78	5194830	202	533863	234531	100	0.18	4363
CAS77	A1	South America	Brazil	São Paulo	2021	This study	PRJNA977242	SAMN35772553	99	64.77	5197637	202	533863	234531	100	0.18	4360
CAS78	A1	South America	Brazil	São Paulo	2021	This study	PRJNA977242	SAMN35772554	100	64.78	5196330	216	533863	234531	100	0.18	4364
CAS79	A1	South America	Brazil	São Paulo	2021	This study	PRJNA977242	SAMN35772555	91	64.79	5193952	202	533863	269525	100	0.18	4367
CAS8	A1	South America	Brazil	São Paulo	2021	This study	PRJNA977242	SAMN35772493	97	64.79	5195635	200	533863	234531	100	0.18	4364
CAS80	A1	South America	Brazil	São Paulo	2021	This study	PRJNA977242	SAMN35772556	95	64.78	5195719	216	527713	223860	100	0.18	4366
CAS81	A1	South America	Brazil	São Paulo	2021	This study	PRJNA977242	SAMN35772557	91	64.78	5194372	216	533863	234531	100	0.18	4369
CAS82	A1	South America	Brazil	São Paulo	2021	This study	PRJNA977242	SAMN35772558	93	64.79	5193837	216	533863	234531	100	0.18	4364
CAS83	A1	South America	Brazil	São Paulo	2021	This study	PRJNA977242	SAMN35772559	94	64.78	5189755	229	527517	223536	100	0.18	4368
CAS84	A1	South America	Brazil	São Paulo	2021	This study	PRJNA977242	SAMN35772560	99	64.78	5196329	216	533863	234531	100	0.18	4363
CAS85	A1	South America	Brazil	São Paulo	2021	This study	PRJNA977242	SAMN35772561	94	64.79	5194905	216	533863	234531	100	0.18	4367
CAS86	A1	South America	Brazil	São Paulo	2021	This study	PRJNA977242	SAMN35772562	90	64.79	5193206	204	533863	269525	100	0.18	4367
CAS87	A1	South America	Brazil	São Paulo	2021	This study	PRJNA977242	SAMN35772563	88	64.79	5192315	213	533863	234531	100	0.18	4362
CAS88	A1	South America	Brazil	São Paulo	2021	This study	PRJNA977242	SAMN35772564	92	64.78	5194483	216	533863	223818	100	0.18	4359
CAS89	A1	South America	Brazil	São Paulo	2021	This study	PRJNA977242	SAMN35772565	89	64.79	5193276	211	533863	234531	100	0.18	4363
CAS9	A1	South America	Brazil	São Paulo	2021	This study	PRJNA977242	SAMN35772494	91	64.79	5194175	211	533863	234531	100	0.18	4363
CAS90	A1	South America	Brazil	São Paulo	2021	This study	PRJNA977242	SAMN35772566	92	64.79	5194234	216	533863	234531	100	0.18	4364
CAS91	A1	South America	Brazil	São Paulo	2021	This study	PRJNA977242	SAMN35772567	94	64.79	5192908	216	533863	202609	100	0.18	4368
CAS92	A1	South America	Brazil	São Paulo	2021	This study	PRJNA977242	SAMN35772568	91	64.79	5190891	229	533815	190633	100	0.18	4361
CAS93	A1	South America	Brazil	São Paulo	2021	This study	PRJNA977242	SAMN35772569	103	64.78	5198568	216	533863	234531	100	0.18	4362
CAS94	A1	South America	Brazil	São Paulo	2021	This study	PRJNA977242	SAMN35772570	92	64.78	5192604	216	474756	223549	100	0.18	4366
CAS95	A1	South America	Brazil	São Paulo	2021	This study	PRJNA977242	SAMN35772571	88	64.78	5192951	216	533863	234531	100	0.18	4361
CAS96	A1	South America	Brazil	São Paulo	2021	This study	PRJNA977242	SAMN35772572	186	64.5	5239964	216	533863	223576	100	0.18	4368
CAS97	A1	South America	Brazil	São Paulo	2021	This study	PRJNA977242	SAMN35772573	87	64.79	5193472	216	533863	269340	100	0.18	4365
COS1	A1	South America	Brazil	São Paulo	2021	This study	PRJNA977242	SAMN35776912	94	64.73	5222135	221	527922	234533	100	0	4400
COS10	A1	South America	Brazil	São Paulo	2021	This study	PRJNA977242	SAMN35776920	90	64.72	5226569	222	533892	223483	100	0	4394
COS11	A1	South America	Brazil	São Paulo	2021	This study	PRJNA977242	SAMN35776921	88	64.74	5224699	200	533844	223484	100	0	4393
COS12	A1	South America	Brazil	São Paulo	2021	This study	PRJNA977242	SAMN35776922	91	64.74	5224202	209	533892	223359	100	0	4396
COS13	A1	South America	Brazil	São Paulo	2021	This study	PRJNA977242	SAMN35776923	85	64.73	5224460	230	533878	223483	100	0	4391
COS14	A1	South America	Brazil	São Paulo	2021	This study	PRJNA977242	SAMN35776924	92	64.73	5225001	222	527634	223483	100	0	4399
COS15	A1	South America	Brazil	São Paulo	2021	This study	PRJNA977242	SAMN35776925	114	64.74	5236290	213	533878	223483	100	0.27	4397
COS16	A1	South America	Brazil	São Paulo	2021	This study	PRJNA977242	SAMN35776926	91	64.73	5225767	216	533878	223483	100	0	4394
COS17	A1	South America	Brazil	São Paulo	2021	This study	PRJNA977242	SAMN35776927	100	64.73	5230942	213	533878	223484	100	0.36	4394
COS18	A1	South America	Brazil	São Paulo	2021	This study	PRJNA977242	SAMN35776928	90	64.74	5227969	213	533892	223483	100	0	4392
COS19	A1	South America	Brazil	São Paulo	2021	This study	PRJNA977242	SAMN35776929	97	64.73	5225595	222	527674	223483	100	0	4403
COS2	A1	South America	Brazil	São Paulo	2021	This study	PRJNA977242	SAMN35776913	115	64.71	5232768	216	533912	234533	100	0	4393
COS20	A1	South America	Brazil	São Paulo	2021	This study	PRJNA977242	SAMN35776930	86	64.73	5224426	213	533830	223483	100	0	4392
COS25	A1	South America	Brazil	São Paulo	2021	This study	PRJNA977242	SAMN35776931	82	64.73	5219938	213	533878	223483	100	0	4388
COS27	A1	South America	Brazil	São Paulo	2021	This study	PRJNA977242	SAMN35776932	275	64.4	5312051	230	533844	223483	100	1.02	4426
COS28	A1	South America	Brazil	São Paulo	2021	This study	PRJNA977242	SAMN35776933	106	64.69	5233090	216	533878	223432	100	0	4394
COS29	A1	South America	Brazil	São Paulo	2021	This study	PRJNA977242	SAMN35776934	89	64.73	5229920	213	533878	223432	100	0.04	4392
COS30	A1	South America	Brazil	São Paulo	2021	This study	PRJNA977242	SAMN35776935	99	64.73	5225803	213	533878	223483	100	0	4391
COS31	A1	South America	Brazil	São Paulo	2021	This study	PRJNA977242	SAMN35776936	93	64.74	5226129	213	533878	216605	100	0	4388
COS32	A1	South America	Brazil	São Paulo	2021	This study	PRJNA977242	SAMN35776937	86	64.73	5224661	230	533878	223483	100	0	4394
COS33	A1	South America	Brazil	São Paulo	2021	This study	PRJNA977242	SAMN35776938	99	64.73	5226181	217	533905	223483	100	0.14	4388
COS34	A1	South America	Brazil	São Paulo	2021	This study	PRJNA977242	SAMN35776939	214	64.35	5285210	202	533830	223483	100	0	4397
COS36	A1	South America	Brazil	São Paulo	2021	This study	PRJNA977242	SAMN35776940	106	64.72	5230483	204	533912	234533	100	0.6	4389
COS37	A1	South America	Brazil	São Paulo	2021	This study	PRJNA977242	SAMN35776941	100	64.73	5226460	203	533912	234533	100	0.09	4392
COS38	A1	South America	Brazil	São Paulo	2021	This study	PRJNA977242	SAMN35776942	93	64.73	5223735	207	533905	234533	100	0	4388
COS39	A1	South America	Brazil	São Paulo	2021	This study	PRJNA977242	SAMN35776943	93	64.73	5223541	205	533912	234533	100	0	4391
COS4	A1	South America	Brazil	São Paulo	2021	This study	PRJNA977242	SAMN35776914	81	64.73	5219761	222	533912	234533	100	0	4393
COS40	A1	South America	Brazil	São Paulo	2021	This study	PRJNA977242	SAMN35776944	94	64.74	5224747	216	533912	234533	100	0	4390
COS41	A1	South America	Brazil	São Paulo	2021	This study	PRJNA977242	SAMN35776945	93	64.74	5223927	216	533912	234533	100	0	4391
COS42	A1	South America	Brazil	São Paulo	2021	This study	PRJNA977242	SAMN35776946	86	64.73	5221349	205	533864	223504	100	0	4390
COS43	A1	South America	Brazil	São Paulo	2021	This study	PRJNA977242	SAMN35776947	112	64.73	5232136	216	533912	234533	100	0	4398
COS45	A1	South America	Brazil	São Paulo	2021	This study	PRJNA977242	SAMN35776948	105	64.72	5230832	213	533878	223483	100	0.54	4390
COS46	A1	South America	Brazil	São Paulo	2021	This study	PRJNA977242	SAMN35776949	102	64.73	5228912	213	533878	223375	100	0	4394
COS47	A1	South America	Brazil	São Paulo	2021	This study	PRJNA977242	SAMN35776950	89	64.73	5229958	200	533887	223483	100	0	4387
COS48	A1	South America	Brazil	São Paulo	2021	This study	PRJNA977242	SAMN35776951	91	64.73	5230854	213	533892	223483	100	0.23	4396
COS49	A1	South America	Brazil	São Paulo	2021	This study	PRJNA977242	SAMN35776952	82	64.73	5227304	213	533892	223483	100	0	4390
COS5	A1	South America	Brazil	São Paulo	2021	This study	PRJNA977242	SAMN35776915	86	64.74	5221631	222	533905	234533	100	0	4393
COS50	A1	South America	Brazil	São Paulo	2021	This study	PRJNA977242	SAMN35776953	99	64.73	5225911	216	533912	234533	100	0	4393
COS51	A1	South America	Brazil	São Paulo	2021	This study	PRJNA977242	SAMN35776954	98	64.72	5225730	216	533912	223504	100	0	4395
COS52	A1	South America	Brazil	São Paulo	2021	This study	PRJNA977242	SAMN35776955	100	64.73	5225149	209	533912	234533	100	0	4391
COS53	A1	South America	Brazil	São Paulo	2021	This study	PRJNA977242	SAMN42824331	112	64.73	5231325	220	533912	234533	100	0	4392
COS54	A1	South America	Brazil	São Paulo	2021	This study	PRJNA977242	SAMN35776956	102	64.73	5227159	216	533912	216606	100	0	4394
COS55	A1	South America	Brazil	São Paulo	2021	This study	PRJNA977242	SAMN35776957	85	64.73	5220268	222	481645	234533	100	0	4385
COS56	A1	South America	Brazil	São Paulo	2021	This study	PRJNA977242	SAMN35776958	81	64.73	5219983	222	533906	234533	100	0	4389
COS57	A1	South America	Brazil	São Paulo	2021	This study	PRJNA977242	SAMN35776959	103	64.71	5229053	200	533912	234533	100	0	4388
COS58	A1	South America	Brazil	São Paulo	2021	This study	PRJNA977242	SAMN35776960	87	64.73	5222521	200	533912	234533	100	0	4388
COS59	A1	South America	Brazil	São Paulo	2021	This study	PRJNA977242	SAMN35776961	93	64.73	5224927	217	533912	234533	100	0	4394
COS6	A1	South America	Brazil	São Paulo	2021	This study	PRJNA977242	SAMN35776916	85	64.73	5224464	216	533878	223483	100	0.18	4389
COS60	A1	South America	Brazil	São Paulo	2021	This study	PRJNA977242	SAMN35776962	98	64.73	5225867	204	533912	234533	100	0.36	4396
COS61	A1	South America	Brazil	São Paulo	2021	This study	PRJNA977242	SAMN35776963	97	64.73	5225166	216	533912	234533	100	0	4393
COS62	A1	South America	Brazil	São Paulo	2021	This study	PRJNA977242	SAMN35776964	98	64.73	5226422	222	533912	234533	100	0	4389
COS63	A1	South America	Brazil	São Paulo	2021	This study	PRJNA977242	SAMN35776965	102	64.73	5227608	216	533912	234533	100	0	4389
COS64	A1	South America	Brazil	São Paulo	2021	This study	PRJNA977242	SAMN35776966	94	64.73	5222983	209	527881	234533	100	0	4399
COS66	A1	South America	Brazil	São Paulo	2021	This study	PRJNA977242	SAMN35776967	98	64.73	5224438	216	533912	234533	100	0.02	4391
COS67	A1	South America	Brazil	São Paulo	2021	This study	PRJNA977242	SAMN35776968	94	64.73	5224176	200	533912	234533	100	0.36	4389
COS68	A1	South America	Brazil	São Paulo	2021	This study	PRJNA977242	SAMN35776969	95	64.73	5224078	200	533864	223504	100	0	4387
COS69	A1	South America	Brazil	São Paulo	2021	This study	PRJNA977242	SAMN35776970	92	64.73	5224664	222	533912	234533	100	0	4388
COS7	A1	South America	Brazil	São Paulo	2021	This study	PRJNA977242	SAMN35776917	101	64.73	5229400	213	533830	223483	100	0	4395
COS70	A1	South America	Brazil	São Paulo	2021	This study	PRJNA977242	SAMN35776971	102	64.74	5227583	216	533912	223453	100	0	4396
COS72	A1	South America	Brazil	São Paulo	2021	This study	PRJNA977242	SAMN35776972	102	64.73	5227280	200	533912	234533	100	0	4391
COS73	A1	South America	Brazil	São Paulo	2021	This study	PRJNA977242	SAMN35776973	128	64.69	5238577	222	533912	234533	100	0	4397
COS74	A1	South America	Brazil	São Paulo	2021	This study	PRJNA977242	SAMN35776974	101	64.73	5225371	204	533912	234533	100	0	4389
COS75	A1	South America	Brazil	São Paulo	2021	This study	PRJNA977242	SAMN35776975	97	64.73	5223881	216	533912	234533	100	0	4389
COS76	A1	South America	Brazil	São Paulo	2021	This study	PRJNA977242	SAMN35776976	98	64.73	5225768	203	533912	234533	100	0	4386
COS77	A1	South America	Brazil	São Paulo	2021	This study	PRJNA977242	SAMN35776977	98	64.73	5225670	216	533912	234533	100	0	4386
COS78	A1	South America	Brazil	São Paulo	2021	This study	PRJNA977242	SAMN35776978	118	64.71	5232786	216	527949	223774	100	0	4406
COS79	A1	South America	Brazil	São Paulo	2021	This study	PRJNA977242	SAMN35776979	94	64.73	5230492	213	533892	223753	100	0	4391
COS8	A1	South America	Brazil	São Paulo	2021	This study	PRJNA977242	SAMN35776918	86	64.73	5224332	253	527877	223483	100	0	4399
COS80	A1	South America	Brazil	São Paulo	2021	This study	PRJNA977242	SAMN35776980	74	64.73	5224766	213	533892	223483	100	0	4394
COS81	A1	South America	Brazil	São Paulo	2021	This study	PRJNA977242	SAMN35776981	92	64.74	5227055	216	533878	223753	100	0	4389
COS82	A1	South America	Brazil	São Paulo	2021	This study	PRJNA977242	SAMN35776982	85	64.73	5221143	229	533878	223219	100	0	4389
COS83	A1	South America	Brazil	São Paulo	2021	This study	PRJNA977242	SAMN35776987	96	64.72	5228530	213	533878	223432	100	0.02	4390
COS84	A1	South America	Brazil	São Paulo	2021	This study	PRJNA977242	SAMN35776984	91	64.74	5225608	213	533878	223753	100	0	4387
COS85	A1	South America	Brazil	São Paulo	2021	This study	PRJNA977242	SAMN35776985	95	64.73	5226348	205	533892	216605	100	0	4390
COS86	A1	South America	Brazil	São Paulo	2021	This study	PRJNA977242	SAMN35776986	90	64.74	5230245	213	533892	223753	100	0	4395
COS87	A1	South America	Brazil	São Paulo	2021	This study	PRJNA977242	SAMN35776983	89	64.73	5225242	213	533892	223483	100	0	4390
COS88	A1	South America	Brazil	São Paulo	2021	This study	PRJNA977242	SAMN35776988	99	64.73	5228676	216	533878	223432	100	0	4391
COS89	A1	South America	Brazil	São Paulo	2021	This study	PRJNA977242	SAMN35776989	89	64.73	5225785	216	533892	223432	100	0	4391
COS9	A1	South America	Brazil	São Paulo	2021	This study	PRJNA977242	SAMN35776919	84	64.74	5223731	216	533830	223483	100	0	4391
COS90	A1	South America	Brazil	São Paulo	2021	This study	PRJNA977242	SAMN35776990	81	64.73	5220893	222	527528	180008	100	0	4390
GAP1	A1	South America	Brazil	São Paulo	2020	This study	PRJNA977242	SAMN35776991	91	64.73	5225510	220	533903	216606	100	0	4388
GAP10	A1	South America	Brazil	São Paulo	2020	This study	PRJNA977242	SAMN35777000	79	64.73	5224242	205	533903	223497	100	0	4389
GAP11	A1	South America	Brazil	São Paulo	2020	This study	PRJNA977242	SAMN35777001	85	64.73	5225126	200	527883	223497	100	0.45	4399
GAP12	A1	South America	Brazil	São Paulo	2020	This study	PRJNA977242	SAMN35777002	90	64.72	5227613	200	527930	223234	100	0	4395
GAP13	A1	South America	Brazil	São Paulo	2020	This study	PRJNA977242	SAMN35777003	87	64.73	5165390	200	418255	223354	100	0	4359
GAP14	A1	South America	Brazil	São Paulo	2020	This study	PRJNA977242	SAMN35777004	122	64.73	5237071	222	533876	216606	100	0.36	4396
GAP15	A1	South America	Brazil	São Paulo	2020	This study	PRJNA977242	SAMN35777005	85	64.73	5227825	205	533903	223497	100	0	4391
GAP16	A1	South America	Brazil	São Paulo	2020	This study	PRJNA977242	SAMN35777006	107	64.73	5234970	200	533903	216606	100	0	4394
GAP17	A1	South America	Brazil	São Paulo	2020	This study	PRJNA977242	SAMN35777007	115	64.72	5234087	200	533903	223497	100	0	4395
GAP18	A1	South America	Brazil	São Paulo	2020	This study	PRJNA977242	SAMN35777008	131	64.72	5247532	222	533903	216606	100	0.48	4408
GAP19	A1	South America	Brazil	São Paulo	2020	This study	PRJNA977242	SAMN35777009	131	64.72	5247083	200	533903	223498	100	0	4406
GAP2	A1	South America	Brazil	São Paulo	2020	This study	PRJNA977242	SAMN35776992	87	64.73	5221917	205	527631	205409	100	0	4386
GAP20	A1	South America	Brazil	São Paulo	2020	This study	PRJNA977242	SAMN35777010	121	64.73	5242771	218	533903	223497	100	0.07	4403
GAP21	A1	South America	Brazil	São Paulo	2020	This study	PRJNA977242	SAMN35777011	105	64.73	5229588	202	533904	216606	100	0.12	4396
GAP22	A1	South America	Brazil	São Paulo	2020	This study	PRJNA977242	SAMN35777012	134	64.72	5250209	222	533903	223497	100	0.33	4409
GAP23	A1	South America	Brazil	São Paulo	2020	This study	PRJNA977242	SAMN35777013	105	64.73	5235763	200	533903	216606	100	0.21	4397
GAP24	A1	South America	Brazil	São Paulo	2020	This study	PRJNA977242	SAMN35777014	163	64.71	5261775	215	527934	216606	100	0.27	4409
GAP25	A1	South America	Brazil	São Paulo	2020	This study	PRJNA977242	SAMN35777015	116	64.71	5234112	222	533894	223497	100	0	4397
GAP26	A1	South America	Brazil	São Paulo	2020	This study	PRJNA977242	SAMN35777016	118	64.72	5240641	200	533903	223497	100	0	4394
GAP27	A1	South America	Brazil	São Paulo	2020	This study	PRJNA977242	SAMN35777017	98	64.73	5226323	222	478804	223142	100	0	4390
GAP28	A1	South America	Brazil	São Paulo	2020	This study	PRJNA977242	SAMN35777018	128	64.73	5247529	222	533903	223497	100	0	4411
GAP29	A1	South America	Brazil	São Paulo	2020	This study	PRJNA977242	SAMN35777019	107	64.73	5232542	222	533903	223497	100	0.72	4397
GAP3	A1	South America	Brazil	São Paulo	2020	This study	PRJNA977242	SAMN35776993	82	64.73	5225234	200	533903	223497	100	0	4390
GAP31	A1	South America	Brazil	São Paulo	2020	This study	PRJNA977242	SAMN42824332	111	64.73	5236649	200	533903	223498	100	0.37	4395
GAP4	A1	South America	Brazil	São Paulo	2020	This study	PRJNA977242	SAMN35776994	90	64.73	5224504	200	533870	216606	100	0	4400
GAP5	A1	South America	Brazil	São Paulo	2020	This study	PRJNA977242	SAMN35776995	84	64.74	5222986	200	533903	223497	100	0	4385
GAP6	A1	South America	Brazil	São Paulo	2020	This study	PRJNA977242	SAMN35776996	79	64.72	5164762	217	481728	216606	100	0	4350
GAP7	A1	South America	Brazil	São Paulo	2020	This study	PRJNA977242	SAMN35776997	83	64.73	5222713	200	533903	223497	100	0	4387
GAP8	A1	South America	Brazil	São Paulo	2020	This study	PRJNA977242	SAMN35776998	78	64.73	5224181	200	533903	223497	100	0	4386
GAP9	A1	South America	Brazil	São Paulo	2020	This study	PRJNA977242	SAMN35776999	79	64.73	5224462	200	533903	223360	100	0	4385
GUA01	A1	South America	Brazil	São Paulo	2020	This study	PRJNA977242	SAMN35777021	86	64.73	5226897	209	533910	234526	100	0	4388
GUA02	A1	South America	Brazil	São Paulo	2020	This study	PRJNA977242	SAMN35777022	92	64.72	5230339	216	533910	234526	100	0	4390
GUA04	A1	South America	Brazil	São Paulo	2020	This study	PRJNA977242	SAMN35777023	77	64.73	5222652	229	533862	234335	100	0	4382
GUA05	A1	South America	Brazil	São Paulo	2020	This study	PRJNA977242	SAMN35777024	91	64.71	5229962	200	533927	234520	100	0	4396
GUA06	A1	South America	Brazil	São Paulo	2020	This study	PRJNA977242	SAMN35777025	83	64.73	5223445	200	548467	216606	99.64	0	4392
GUA07	A1	South America	Brazil	São Paulo	2020	This study	PRJNA977242	SAMN35777026	94	64.73	5223409	202	533862	207365	100	0	4382
GUA08	A1	South America	Brazil	São Paulo	2020	This study	PRJNA977242	SAMN35777027	84	64.73	5223779	200	533910	234526	100	0	4383
GUA09	A1	South America	Brazil	São Paulo	2020	This study	PRJNA977242	SAMN35777028	96	64.73	5230451	216	533910	216606	100	0	4385
GUA10	A1	South America	Brazil	São Paulo	2020	This study	PRJNA977242	SAMN35777029	87	64.74	5228307	220	533910	234526	100	0	4387
GUA11	A1	South America	Brazil	São Paulo	2020	This study	PRJNA977242	SAMN35777030	81	64.73	5225499	200	533910	234526	100	0	4384
GUA12	A1	South America	Brazil	São Paulo	2020	This study	PRJNA977242	SAMN35777031	102	64.73	5266728	216	533910	234526	100	0	4444
GUA13	A1	South America	Brazil	São Paulo	2020	This study	PRJNA977242	SAMN35777032	89	64.74	5268358	200	533910	234520	100	0	4441
GUA14	A1	South America	Brazil	São Paulo	2020	This study	PRJNA977242	SAMN35777033	141	64.52	5253904	229	533910	234526	100	0	4397
GUA15	A1	South America	Brazil	São Paulo	2020	This study	PRJNA977242	SAMN35777034	93	64.73	5225903	205	533910	234526	100	0	4395
GUA16	A1	South America	Brazil	São Paulo	2020	This study	PRJNA977242	SAMN35777035	88	64.74	5224080	216	533910	234526	100	0	4386
GUA17	A1	South America	Brazil	São Paulo	2020	This study	PRJNA977242	SAMN35777038	85	64.73	5223903	216	533910	234526	100	0	4383
GUA18	A1	South America	Brazil	São Paulo	2020	This study	PRJNA977242	SAMN35777039	85	64.73	5226845	200	533910	234526	100	0	4386
GUA19	A1	South America	Brazil	São Paulo	2020	This study	PRJNA977242	SAMN35777040	90	64.74	5222004	226	533862	216606	100	0	4389
GUA20	A1	South America	Brazil	São Paulo	2020	This study	PRJNA977242	SAMN35777041	86	64.74	5227048	209	527863	235420	100	0	4391
GUA22	A1	South America	Brazil	São Paulo	2020	This study	PRJNA977242	SAMN35777042	87	64.74	5222298	200	533862	223490	100	0	4399
GUA23	A1	South America	Brazil	São Paulo	2020	This study	PRJNA977242	SAMN35777036	126	64.67	5240245	205	593834	223490	100	0	4388
GUA24	A1	South America	Brazil	São Paulo	2020	This study	PRJNA977242	SAMN35777043	90	64.73	5223314	222	527601	223490	100	0	4394
GUA25	A1	South America	Brazil	São Paulo	2020	This study	PRJNA977242	SAMN35777044	97	64.73	5227775	202	533862	223492	100	0.05	4392
GUA27	A1	South America	Brazil	São Paulo	2020	This study	PRJNA977242	SAMN35777045	93	64.73	5226552	202	533910	234526	100	0	4383
GUA28	A1	South America	Brazil	São Paulo	2020	This study	PRJNA977242	SAMN35777046	105	64.73	5231388	209	533910	223359	100	0.09	4396
GUA29	A1	South America	Brazil	São Paulo	2020	This study	PRJNA977242	SAMN35777047	89	64.72	5225367	200	533910	234526	100	0	4382
GUA30	A1	South America	Brazil	São Paulo	2020	This study	PRJNA977242	SAMN35777037	92	64.73	5221787	207	481686	213198	100	0	4387
GUA31	A1	South America	Brazil	São Paulo	2020	This study	PRJNA977242	SAMN35777048	96	64.73	5228471	216	533910	234526	100	0.36	4392
GUA32	A1	South America	Brazil	São Paulo	2020	This study	PRJNA977242	SAMN35777049	99	64.73	5234037	209	533910	234526	100	0	4392
GUA33	A1	South America	Brazil	São Paulo	2020	This study	PRJNA977242	SAMN35777050	109	64.73	5230412	216	527914	234526	100	0	4395
GUA34	A1	South America	Brazil	São Paulo	2020	This study	PRJNA977242	SAMN35777051	101	64.73	5231300	214	533910	234526	100	0.36	4389
GUA35	A1	South America	Brazil	São Paulo	2020	This study	PRJNA977242	SAMN35777052	108	64.73	5233487	220	533862	223359	100	0	4397
GUA36	A1	South America	Brazil	São Paulo	2020	This study	PRJNA977242	SAMN35777053	75	64.74	5223141	255	533910	234526	100	0	4391
GUA37	A1	South America	Brazil	São Paulo	2021	This study	PRJNA977242	SAMN35777054	96	64.73	5227557	205	533910	234526	100	0	4390
GUA38	A1	South America	Brazil	São Paulo	2021	This study	PRJNA977242	SAMN35777055	91	64.73	5226545	229	533862	234526	100	0	4385
GUA40	A1	South America	Brazil	São Paulo	2021	This study	PRJNA977242	SAMN35777056	91	64.73	5223228	205	527863	223498	100	0	4394
GUA41	A1	South America	Brazil	São Paulo	2021	This study	PRJNA977242	SAMN42824333	89	64.74	5225667	202	533910	234526	100	0	4388
GUA42	A1	South America	Brazil	São Paulo	2021	This study	PRJNA977242	SAMN42824334	101	64.74	5222054	220	527569	223229	100	0	4404
GUA44	A1	South America	Brazil	São Paulo	2021	This study	PRJNA977242	SAMN42824335	90	64.74	5226395	216	533910	234526	100	0	4387
GUA46	A1	South America	Brazil	São Paulo	2021	This study	PRJNA977242	SAMN42824336	103	64.74	5223524	217	418315	179157	100	0	4399
GUA47	A1	South America	Brazil	São Paulo	2021	This study	PRJNA977242	SAMN42824337	95	64.73	5226236	209	527914	223490	100	0	4391
GUA48	A1	South America	Brazil	São Paulo	2021	This study	PRJNA977242	SAMN42824338	92	64.74	5223678	205	527610	234526	100	0	4399
GUA49	A1	South America	Brazil	São Paulo	2021	This study	PRJNA977242	SAMN42824339	76	64.73	5223255	217	533885	234526	100	0	4384
GUA50	A1	South America	Brazil	São Paulo	2021	This study	PRJNA977242	SAMN42824340	100	64.73	5229770	209	533910	234526	100	0.36	4391
GUA51	A1	South America	Brazil	São Paulo	2021	This study	PRJNA977242	SAMN35777057	86	64.74	5224309	216	533862	234526	100	0	4389
GUA52	A1	South America	Brazil	São Paulo	2021	This study	PRJNA977242	SAMN35777058	92	64.74	5226180	222	527863	223490	100	0	4391
GUA53	A1	South America	Brazil	São Paulo	2021	This study	PRJNA977242	SAMN35777059	85	64.73	5225435	220	533862	234526	100	0	4385
GUA55	A1	South America	Brazil	São Paulo	2021	This study	PRJNA977242	SAMN35777060	91	64.73	5225183	209	481550	216606	100	0.05	4392
GUA56	A1	South America	Brazil	São Paulo	2021	This study	PRJNA977242	SAMN35777061	93	64.73	5226742	202	533910	234526	100	0	4390
GUA57	A1	South America	Brazil	São Paulo	2021	This study	PRJNA977242	SAMN35777062	97	64.73	5228019	209	533910	234526	100	0.18	4391
GUA61	A1	South America	Brazil	São Paulo	2021	This study	PRJNA977242	SAMN35777063	95	64.74	5226322	222	481423	223490	100	0	4394
GUA62	A1	South America	Brazil	São Paulo	2021	This study	PRJNA977242	SAMN35777064	89	64.73	5224625	217	533910	234526	100	0	4389
GUA63	A1	South America	Brazil	São Paulo	2021	This study	PRJNA977242	SAMN35777065	94	64.73	5224615	200	533862	223490	100	0	4392
GUA64	A1	South America	Brazil	São Paulo	2021	This study	PRJNA977242	SAMN35777066	92	64.73	5227226	216	533910	234526	100	0	4388
GUA65	A1	South America	Brazil	São Paulo	2021	This study	PRJNA977242	SAMN35777067	91	64.73	5222437	226	527612	234526	100	0	4392
GUA66	A1	South America	Brazil	São Paulo	2021	This study	PRJNA977242	SAMN35777068	91	64.73	5227039	209	533910	234526	100	0	4392
GUA67	A1	South America	Brazil	São Paulo	2021	This study	PRJNA977242	SAMN35777069	100	64.72	5231828	222	533862	234526	100	0.54	4395
GUA68	A1	South America	Brazil	São Paulo	2021	This study	PRJNA977242	SAMN35777070	82	64.73	5227013	216	533910	234526	100	0	4389
GUA70	A1	South America	Brazil	São Paulo	2021	This study	PRJNA977242	SAMN35777071	92	64.73	5227187	222	533958	234526	100	0	4389
GUA71	A1	South America	Brazil	São Paulo	2021	This study	PRJNA977242	SAMN35777072	85	64.74	5223062	217	533862	234526	100	0	4390
GUA72	A1	South America	Brazil	São Paulo	2021	This study	PRJNA977242	SAMN35777073	319	64.81	5359998	216	533910	234526	100	1.97	4514
GUA73	A1	South America	Brazil	São Paulo	2021	This study	PRJNA977242	SAMN35777074	100	64.7	5275625	229	533862	234526	100	0	4442
GUA74	A1	South America	Brazil	São Paulo	2021	This study	PRJNA977242	SAMN35777075	104	64.73	5275173	216	533910	234526	100	0	4447
GUA75	A1	South America	Brazil	São Paulo	2021	This study	PRJNA977242	SAMN35777076	96	64.73	5227165	227	533862	234526	99.82	0	4382
GUA76	A1	South America	Brazil	São Paulo	2021	This study	PRJNA977242	SAMN35777077	98	64.72	5227163	205	533862	223760	100	0.05	4396
GUA77	A1	South America	Brazil	São Paulo	2021	This study	PRJNA977242	SAMN35777078	90	64.73	5224442	202	533958	234526	100	0	4382
GUA78	A1	South America	Brazil	São Paulo	2021	This study	PRJNA977242	SAMN35777079	85	64.73	5224568	216	533862	234526	100	0	4378
GUA79	A1	South America	Brazil	São Paulo	2021	This study	PRJNA977242	SAMN35777080	84	64.73	5222185	200	533862	234526	100	0	4381
GUA80	A1	South America	Brazil	São Paulo	2021	This study	PRJNA977242	SAMN35777081	96	64.73	5228126	209	533910	234526	100	0	4387
GUA83	A1	South America	Brazil	São Paulo	2021	This study	PRJNA977242	SAMN42824341	82	64.74	5222353	200	533910	234526	100	0	4386
GUA84	A1	South America	Brazil	São Paulo	2021	This study	PRJNA977242	SAMN42824342	86	64.74	5224500	229	533910	234526	100	0	4392
GUA85	A1	South America	Brazil	São Paulo	2021	This study	PRJNA977242	SAMN42824343	131	64.72	5272938	204	481202	158760	100	0	4456
GUA86	A1	South America	Brazil	São Paulo	2021	This study	PRJNA977242	SAMN42824344	87	64.74	5221563	222	533862	234526	100	0	4385
GUA88	A1	South America	Brazil	São Paulo	2021	This study	PRJNA977242	SAMN42824345	98	64.71	5227158	229	533862	223142	100	0	4390
GUA89	A1	South America	Brazil	São Paulo	2021	This study	PRJNA977242	SAMN42824346	93	64.74	5220555	202	481549	200904	100	0	4396
GUA91	A1	South America	Brazil	São Paulo	2021	This study	PRJNA977242	SAMN42824347	111	64.71	5236183	204	533910	222001	100	0	4390
GUA92	A1	South America	Brazil	São Paulo	2021	This study	PRJNA977242	SAMN42824348	165	64.63	5256047	209	533910	216606	100	0	4393
ITA1	A1	South America	Brazil	São Paulo	2019	This study	PRJNA977242	SAMN35777906	87	64.79	5191519	204	533870	234526	100	0.18	4366
ITA10	A1	South America	Brazil	São Paulo	2019	This study	PRJNA977242	SAMN35777913	82	64.79	5190738	208	566776	269339	100	0.18	4360
ITA11	A1	South America	Brazil	São Paulo	2019	This study	PRJNA977242	SAMN35777914	90	64.74	5219804	211	533909	234526	100	0	4385
ITA13	A1	South America	Brazil	São Paulo	2019	This study	PRJNA977242	SAMN35777915	83	64.79	5189468	204	541857	234533	100	0.18	4359
ITA14	A1	South America	Brazil	São Paulo	2019	This study	PRJNA977242	SAMN35777916	86	64.79	5190728	211	527690	240479	100	0.18	4371
ITA17	A1	South America	Brazil	São Paulo	2019	This study	PRJNA977242	SAMN35777917	86	64.79	5190688	216	533870	343082	100	0.18	4363
ITA18	A1	South America	Brazil	São Paulo	2019	This study	PRJNA977242	SAMN35777918	84	64.79	5190746	202	533870	234526	100	0.18	4364
ITA19	A1	South America	Brazil	São Paulo	2019	This study	PRJNA977242	SAMN35777919	91	64.79	5187717	205	474611	202920	100	0.18	4368
ITA2	A1	South America	Brazil	São Paulo	2019	This study	PRJNA977242	SAMN35777907	72	64.74	5216701	202	533909	234526	100	0	4384
ITA20	A1	South America	Brazil	São Paulo	2019	This study	PRJNA977242	SAMN35777920	79	64.79	5187263	221	507509	234526	100	0.18	4368
ITA21	A1	South America	Brazil	São Paulo	2019	This study	PRJNA977242	SAMN35777921	82	64.79	5189418	205	533874	343084	100	0.18	4359
ITA22	A1	South America	Brazil	São Paulo	2019	This study	PRJNA977242	SAMN35777922	82	64.79	5190595	210	533870	343082	100	0.18	4361
ITA23	A1	South America	Brazil	São Paulo	2019	This study	PRJNA977242	SAMN35777923	86	64.78	5188546	229	533870	234526	100	0.18	4368
ITA24	A1	South America	Brazil	São Paulo	2019	This study	PRJNA977242	SAMN35777924	83	64.79	5190488	205	533868	343316	100	0.18	4363
ITA25	A1	South America	Brazil	São Paulo	2019	This study	PRJNA977242	SAMN35777925	74	64.79	5187422	229	566776	343084	100	0.18	4359
ITA26	A1	South America	Brazil	São Paulo	2019	This study	PRJNA977242	SAMN35777926	88	64.79	5191239	205	527690	269526	100	0.18	4368
ITA27	A1	South America	Brazil	São Paulo	2019	This study	PRJNA977242	SAMN35777927	81	64.79	5188973	205	533869	269154	100	0.18	4358
ITA28	A1	South America	Brazil	São Paulo	2019	This study	PRJNA977242	SAMN35777928	83	64.79	5188612	211	474769	262748	100	0.18	4372
ITA29	A1	South America	Brazil	São Paulo	2019	This study	PRJNA977242	SAMN35777929	91	64.79	5190812	204	472398	240477	100	0.18	4378
ITA31	A1	South America	Brazil	São Paulo	2019	This study	PRJNA977242	SAMN35777930	80	64.79	5189409	229	533870	269339	100	0.18	4364
ITA32	A1	South America	Brazil	São Paulo	2019	This study	PRJNA977242	SAMN35777931	85	64.79	5190973	205	533870	234526	100	0.18	4362
ITA33	A1	South America	Brazil	São Paulo	2019	This study	PRJNA977242	SAMN35777959	82	64.8	5183455	229	527696	269155	100	0.18	4358
ITA34	A1	South America	Brazil	São Paulo	2019	This study	PRJNA977242	SAMN35777932	84	64.79	5190696	227	541857	234526	100	0.18	4364
ITA35	A1	South America	Brazil	São Paulo	2019	This study	PRJNA977242	SAMN35777933	72	64.79	5187274	229	527711	269155	100	0.18	4360
ITA36	A1	South America	Brazil	São Paulo	2019	This study	PRJNA977242	SAMN35777934	81	64.79	5189376	205	533870	234526	100	0.18	4362
ITA37	A1	South America	Brazil	São Paulo	2019	This study	PRJNA977242	SAMN35777935	85	64.79	5191275	201	527730	269155	100	0.18	4358
ITA38	A1	South America	Brazil	São Paulo	2019	This study	PRJNA977242	SAMN35777936	86	64.79	5133254	210	533918	234526	100	0.18	4324
ITA39	A1	South America	Brazil	São Paulo	2019	This study	PRJNA977242	SAMN35777937	85	64.79	5190620	202	533870	234526	100	0.18	4366
ITA4	A1	South America	Brazil	São Paulo	2019	This study	PRJNA977242	SAMN35777908	83	64.79	5190659	218	533870	269525	100	0.18	4360
ITA40	A1	South America	Brazil	São Paulo	2019	This study	PRJNA977242	SAMN35777938	82	64.78	5189107	206	527690	269339	100	0.18	4376
ITA41	A1	South America	Brazil	São Paulo	2019	This study	PRJNA977242	SAMN35777939	83	64.79	5190670	207	533870	343316	100	0.18	4362
ITA42	A1	South America	Brazil	São Paulo	2019	This study	PRJNA977242	SAMN35777983	87	64.78	5192752	216	533870	234526	100	0.72	4364
ITA43	A1	South America	Brazil	São Paulo	2019	This study	PRJNA977242	SAMN35777940	83	64.79	5191097	202	566769	234526	100	0.54	4362
ITA44	A1	South America	Brazil	São Paulo	2019	This study	PRJNA977242	SAMN35777941	85	64.79	5189067	205	533870	223568	100	0.18	4362
ITA45	A1	South America	Brazil	São Paulo	2019	This study	PRJNA977242	SAMN35777942	83	64.79	5189701	202	533870	234526	100	0.18	4363
ITA46	A1	South America	Brazil	São Paulo	2019	This study	PRJNA977242	SAMN35777943	89	64.79	5185014	251	533822	173832	100	0.18	4359
ITA47	A1	South America	Brazil	São Paulo	2019	This study	PRJNA977242	SAMN35777944	71	64.79	5186639	229	565862	343082	100	0.18	4360
ITA48	A1	South America	Brazil	São Paulo	2019	This study	PRJNA977242	SAMN35777945	80	64.79	5188066	205	527900	234533	100	0.18	4360
ITA49	A1	South America	Brazil	São Paulo	2019	This study	PRJNA977242	SAMN35777946	108	64.8	5201383	216	533870	251272	100	0.36	4373
ITA5	A1	South America	Brazil	São Paulo	2019	This study	PRJNA977242	SAMN35777909	83	64.79	5189917	205	527697	269526	100	0.18	4366
ITA51	A1	South America	Brazil	São Paulo	2019	This study	PRJNA977242	SAMN35777947	74	64.79	5188653	216	566721	251272	100	0.18	4363
ITA52	A1	South America	Brazil	São Paulo	2019	This study	PRJNA977242	SAMN35777948	89	64.79	5192220	200	475005	269154	100	0.18	4361
ITA53	A1	South America	Brazil	São Paulo	2019	This study	PRJNA977242	SAMN35777949	91	64.79	5193587	202	533870	343316	100	0.18	4368
ITA54	A1	South America	Brazil	São Paulo	2019	This study	PRJNA977242	SAMN35777950	79	64.79	5188030	229	527737	223517	100	0.18	4359
ITA55	A1	South America	Brazil	São Paulo	2019	This study	PRJNA977242	SAMN35777951	123	64.69	5210268	202	533870	234526	100	0.64	4364
ITA56	A1	South America	Brazil	São Paulo	2019	This study	PRJNA977242	SAMN35777952	82	64.79	5189795	229	533870	251457	100	0.18	4360
ITA57	A1	South America	Brazil	São Paulo	2019	This study	PRJNA977242	SAMN35777953	84	64.78	5190920	220	533870	269152	100	0.18	4363
ITA58	A1	South America	Brazil	São Paulo	2019	This study	PRJNA977242	SAMN35777954	90	64.79	5192152	211	566622	233745	100	0.18	4360
ITA59	A1	South America	Brazil	São Paulo	2019	This study	PRJNA977242	SAMN35777955	83	64.79	5132117	216	527704	234526	100	0.18	4333
ITA6	A1	South America	Brazil	São Paulo	2019	This study	PRJNA977242	SAMN35777910	72	64.74	5217484	229	533915	223497	100	0	4384
ITA60	A1	South America	Brazil	São Paulo	2019	This study	PRJNA977242	SAMN35777956	76	64.79	5186681	229	533870	269154	100	0.18	4360
ITA61	A1	South America	Brazil	São Paulo	2019	This study	PRJNA977242	SAMN35777957	83	64.79	5187454	229	474761	239742	100	0.2	4371
ITA62	A1	South America	Brazil	São Paulo	2019	This study	PRJNA977242	SAMN35777958	77	64.79	5188102	206	566769	234526	100	0.18	4364
ITA63	A1	South America	Brazil	São Paulo	2019	This study	PRJNA977242	SAMN35777960	182	64.53	5244241	204	533851	234526	100	0.54	4397
ITA64	A1	South America	Brazil	São Paulo	2019	This study	PRJNA977242	SAMN35777961	109	64.77	5199790	211	375124	234526	100	0.18	4376
ITA65	A1	South America	Brazil	São Paulo	2019	This study	PRJNA977242	SAMN35777962	71	64.73	5217087	229	527898	216606	100	0	4377
ITA66	A1	South America	Brazil	São Paulo	2019	This study	PRJNA977242	SAMN35777963	92	64.74	5219904	217	533909	202513	100	0	4387
ITA67	A1	South America	Brazil	São Paulo	2019	This study	PRJNA977242	SAMN35777964	84	64.73	5219766	222	501862	234526	100	0	4393
ITA68	A1	South America	Brazil	São Paulo	2019	This study	PRJNA977242	SAMN35777965	82	64.73	5222425	200	533909	234526	100	0	4386
ITA69	A1	South America	Brazil	São Paulo	2019	This study	PRJNA977242	SAMN35777966	82	64.78	5190597	229	533870	343324	100	0.18	4370
ITA70	A1	South America	Brazil	São Paulo	2019	This study	PRJNA977242	SAMN35777967	265	64.54	5277249	205	533870	269525	100	1.99	4395
ITA71	A1	South America	Brazil	São Paulo	2019	This study	PRJNA977242	SAMN35777968	89	64.78	5191059	216	474786	234526	100	0.18	4369
ITA72	A1	South America	Brazil	São Paulo	2019	This study	PRJNA977242	SAMN35777969	84	64.78	5190412	205	533870	269154	100	0.18	4364
ITA73	A1	South America	Brazil	São Paulo	2019	This study	PRJNA977242	SAMN35777970	98	64.74	5219891	200	501876	234526	100	0	4398
ITA74	A1	South America	Brazil	São Paulo	2019	This study	PRJNA977242	SAMN35777971	98	64.77	5196662	216	533870	234526	100	0.54	4365
ITA75	A1	South America	Brazil	São Paulo	2019	This study	PRJNA977242	SAMN35777972	90	64.78	5192719	216	533870	223454	100	0.23	4362
ITA76	A1	South America	Brazil	São Paulo	2019	This study	PRJNA977242	SAMN35777973	89	64.79	5192452	211	533870	234526	100	0.18	4362
ITA77	A1	South America	Brazil	São Paulo	2019	This study	PRJNA977242	SAMN35777974	91	64.79	5190324	205	527697	269154	100	0.18	4374
ITA78	A1	South America	Brazil	São Paulo	2019	This study	PRJNA977242	SAMN35777975	131	64.73	5211044	201	472391	240477	100	0.41	4379
ITA79	A1	South America	Brazil	São Paulo	2019	This study	PRJNA977242	SAMN35777976	100	64.76	5197728	202	533882	269154	100	0.18	4368
ITA8	A1	South America	Brazil	São Paulo	2019	This study	PRJNA977242	SAMN35777911	86	64.79	5190758	204	533870	234526	100	0.18	4363
ITA80	A1	South America	Brazil	São Paulo	2019	This study	PRJNA977242	SAMN35777977	85	64.78	5191018	229	533870	343316	100	0.18	4367
ITA81	A1	South America	Brazil	São Paulo	2019	This study	PRJNA977242	SAMN35777978	87	64.78	5191357	211	533870	234526	100	0.18	4361
ITA82	A1	South America	Brazil	São Paulo	2019	This study	PRJNA977242	SAMN35777979	84	64.79	5191265	205	533870	269154	100	0.18	4367
ITA83	A1	South America	Brazil	São Paulo	2019	This study	PRJNA977242	SAMN35777980	88	64.79	5192135	205	533870	269154	100	0.18	4365
ITA84	A1	South America	Brazil	São Paulo	2019	This study	PRJNA977242	SAMN35777981	88	64.79	5191976	216	527697	223512	100	0.18	4364
ITA87	A1	South America	Brazil	São Paulo	2019	This study	PRJNA977242	SAMN35777982	97	64.73	5224424	200	472620	200950	100	0	4387
ITA9	A1	South America	Brazil	São Paulo	2019	This study	PRJNA977242	SAMN35777912	69	64.74	5216349	246	533915	223497	100	0	4386
MAN1	A1	South America	Brazil	São Paulo	2019	This study	PRJNA977242	SAMN35800324	104	64.72	5230465	200	533916	234528	100	0.18	4393
MAN14	A1	South America	Brazil	São Paulo	2019	This study	PRJNA977242	SAMN35800331	109	64.72	5225755	200	533909	234526	100	0.3	4388
MAN2	A1	South America	Brazil	São Paulo	2019	This study	PRJNA977242	SAMN35800325	90	64.73	5225212	222	527932	223504	100	0	4394
MAN21	A1	South America	Brazil	São Paulo	2019	This study	PRJNA977242	SAMN35800332	106	64.73	5224031	220	533909	234526	100	0.04	4390
MAN29	A1	South America	Brazil	São Paulo	2019	This study	PRJNA977242	SAMN37734707	108	64.72	5224396	200	533909	234526	100	0.02	4389
MAN3	A1	South America	Brazil	São Paulo	2019	This study	PRJNA977242	SAMN35800326	108	64.71	5229669	222	527761	223504	100	0	4399
MAN30	A1	South America	Brazil	São Paulo	2020	This study	PRJNA977242	SAMN35800333	88	64.74	5212752	205	527655	223439	100	0	4395
MAN31	A1	South America	Brazil	São Paulo	2020	This study	PRJNA977242	SAMN35800334	108	64.71	5222806	217	501913	234526	100	0	4392
MAN32	A1	South America	Brazil	São Paulo	2020	This study	PRJNA977242	SAMN35800335	91	64.74	5212997	200	418284	216606	100	0	4388
MAN34	A1	South America	Brazil	São Paulo	2020	This study	PRJNA977242	SAMN35800336	90	64.74	5215163	220	472657	234541	100	0	4385
MAN35	A1	South America	Brazil	São Paulo	2020	This study	PRJNA977242	SAMN35800337	145	64.68	5240983	204	533909	234526	100	0	4390
MAN36	A1	South America	Brazil	São Paulo	2020	This study	PRJNA977242	SAMN35800338	115	64.74	5212397	209	464584	151343	100	0	4385
MAN37	A1	South America	Brazil	São Paulo	2020	This study	PRJNA977242	SAMN35800339	113	64.7	5228074	222	533957	234526	100	0	4381
MAN38	A1	South America	Brazil	São Paulo	2020	This study	PRJNA977242	SAMN35800340	119	64.67	5231915	222	533957	234526	100	0	4390
MAN39	A1	South America	Brazil	São Paulo	2020	This study	PRJNA977242	SAMN35800341	82	64.74	5213664	205	527653	223490	100	0	4384
MAN4	A1	South America	Brazil	São Paulo	2019	This study	PRJNA977242	SAMN35570764	101	64.72	5229815	222	533916	234528	100	0	4393
MAN40	A1	South America	Brazil	São Paulo	2020	This study	PRJNA977242	SAMN35800342	77	64.74	5211288	222	533861	234526	100	0	4381
MAN41	A1	South America	Brazil	São Paulo	2020	This study	PRJNA977242	SAMN35800343	142	64.68	5240822	209	533909	234526	100	0.39	4391
MAN42	A1	South America	Brazil	São Paulo	2020	This study	PRJNA977242	SAMN35800344	139	64.73	5202323	222	284018	140019	100	0	4402
MAN43	A1	South America	Brazil	São Paulo	2020	This study	PRJNA977242	SAMN35800345	88	64.74	5210123	222	501454	182656	100	0	4379
MAN44	A1	South America	Brazil	São Paulo	2020	This study	PRJNA977242	SAMN35800346	87	64.74	5213143	205	418285	223777	100	0	4385
MAN45	A1	South America	Brazil	São Paulo	2020	This study	PRJNA977242	SAMN35800347	102	64.74	5210235	205	405429	178980	100	0	4383
MAN46	A1	South America	Brazil	São Paulo	2020	This study	PRJNA977242	SAMN35800348	87	64.74	5213775	204	533957	234526	100	0	4383
MAN47	A1	South America	Brazil	São Paulo	2020	This study	PRJNA977242	SAMN35800349	166	64.73	5228465	200	271347	168982	100	0	4400
MAN48	A1	South America	Brazil	São Paulo	2020	This study	PRJNA977242	SAMN35800350	106	64.73	5211868	205	418281	178994	99.76	0	4381
MAN49	A1	South America	Brazil	São Paulo	2020	This study	PRJNA977242	SAMN35800351	109	64.74	5213528	202	418256	158700	100	0	4390
MAN5	A1	South America	Brazil	São Paulo	2019	This study	PRJNA977242	SAMN35800328	108	64.72	5232205	200	527930	223504	100	0.41	4397
MAN50	A1	South America	Brazil	São Paulo	2020	This study	PRJNA977242	SAMN35800352	140	64.74	5207833	214	242018	119604	100	0	4403
MAN52	A1	South America	Brazil	São Paulo	2020	This study	PRJNA977242	SAMN35800354	106	64.74	5211278	209	526150	180617	100	0	4388
MAN53	A1	South America	Brazil	São Paulo	2020	This study	PRJNA977242	SAMN35800355	89	64.74	5212475	205	405429	200955	100	0	4374
MAN54	A1	South America	Brazil	São Paulo	2020	This study	PRJNA977242	SAMN35800356	144	64.73	5207773	202	284072	105308	100	0	4397
MAN55	A1	South America	Brazil	São Paulo	2020	This study	PRJNA977242	SAMN35800357	136	64.69	5238130	205	503043	234526	100	0.59	4392
MAN56	A1	South America	Brazil	São Paulo	2020	This study	PRJNA977242	SAMN35800358	138	64.73	5212344	202	408323	129257	99.64	0.36	4396
MAN58	A1	South America	Brazil	São Paulo	2021	This study	PRJNA977242	SAMN35800359	119	64.7	5230548	220	533909	234526	100	0	4389
MAN6	A1	South America	Brazil	São Paulo	2019	This study	PRJNA977242	SAMN35800329	102	64.72	5230244	217	533916	234528	100	0.36	4391
MAN60	A1	South America	Brazil	São Paulo	2021	This study	PRJNA977242	SAMN35800360	188	64.56	5263206	209	533909	234526	100	1.92	4393
MAN9	A1	South America	Brazil	São Paulo	2019	This study	PRJNA977242	SAMN35800330	114	64.71	5235232	200	533916	223503	100	0.07	4393
MAP1	A1	South America	Brazil	São Paulo	2018	This study	PRJNA977242	SAMN35800370	80	64.74	5225302	205	472607	223497	100	0	4389
MAP10	A1	South America	Brazil	São Paulo	2018	This study	PRJNA977242	SAMN35800379	81	64.75	5216627	230	533903	239979	100	0	4380
MAP11	A1	South America	Brazil	São Paulo	2018	This study	PRJNA977242	SAMN35800380	82	64.74	5222461	229	476156	234526	100	0	4390
MAP12	A1	South America	Brazil	São Paulo	2018	This study	PRJNA977242	SAMN35800381	80	64.73	5222480	205	533903	234526	100	0	4388
MAP13	A1	South America	Brazil	São Paulo	2018	This study	PRJNA977242	SAMN35800382	80	64.73	5225730	203	533904	234526	100	0	4385
MAP14	A1	South America	Brazil	São Paulo	2018	This study	PRJNA977242	SAMN35800383	79	64.73	5223276	222	476177	223497	100	0	4392
MAP15	A1	South America	Brazil	São Paulo	2018	This study	PRJNA977242	SAMN35800384	75	64.73	5223440	205	533903	234526	100	0	4388
MAP16	A1	South America	Brazil	São Paulo	2018	This study	PRJNA977242	SAMN35800385	79	64.74	5218655	217	533903	234526	100	0	4382
MAP17	A1	South America	Brazil	São Paulo	2018	This study	PRJNA977242	SAMN35800386	78	64.75	5217129	247	487318	234526	100	0	4374
MAP18	A1	South America	Brazil	São Paulo	2018	This study	PRJNA977242	SAMN35800387	81	64.74	5222672	200	533903	234526	100	0	4387
MAP19	A1	South America	Brazil	São Paulo	2018	This study	PRJNA977242	SAMN35800388	85	64.74	5226724	200	533910	234526	100	0	4393
MAP2	A1	South America	Brazil	São Paulo	2018	This study	PRJNA977242	SAMN35800371	82	64.75	5217310	221	486947	234526	100	0	4373
MAP22	A1	South America	Brazil	São Paulo	2018	This study	PRJNA977242	SAMN35800389	84	64.74	5222618	205	476177	223348	100	0	4382
MAP23	A1	South America	Brazil	São Paulo	2018	This study	PRJNA977242	SAMN35800390	83	64.73	5223660	203	533903	223390	100	0	4387
MAP24	A1	South America	Brazil	São Paulo	2018	This study	PRJNA977242	SAMN35800391	87	64.73	5222495	203	527906	223497	100	0	4393
MAP25	A1	South America	Brazil	São Paulo	2018	This study	PRJNA977242	SAMN35800392	92	64.74	5221525	217	527906	240478	100	0	4391
MAP26	A1	South America	Brazil	São Paulo	2018	This study	PRJNA977242	SAMN35800393	77	64.73	5222505	222	467619	234526	100	0	4385
MAP29	A1	South America	Brazil	São Paulo	2018	This study	PRJNA977242	SAMN35800394	84	64.73	5220683	205	472267	234526	100	0	4401
MAP3	A1	South America	Brazil	São Paulo	2018	This study	PRJNA977242	SAMN35800372	91	64.75	5219361	202	533903	234526	100	0	4381
MAP30	A1	South America	Brazil	São Paulo	2018	This study	PRJNA977242	SAMN35800395	81	64.73	5222152	230	533903	234526	100	0	4390
MAP31	A1	South America	Brazil	São Paulo	2018	This study	PRJNA977242	SAMN35800396	83	64.73	5223619	226	533915	234525	100	0	4389
MAP32	A1	South America	Brazil	São Paulo	2018	This study	PRJNA977242	SAMN35800432	84	64.73	5226690	209	533903	234526	100	0	4391
MAP34	A1	South America	Brazil	São Paulo	2018	This study	PRJNA977242	SAMN42824327	84	64.73	5223678	205	533903	234526	100	0	4385
MAP35	A1	South America	Brazil	São Paulo	2018	This study	PRJNA977242	SAMN35800397	74	64.73	5224231	205	533901	234526	100	0	4391
MAP36	A1	South America	Brazil	São Paulo	2018	This study	PRJNA977242	SAMN35800398	85	64.74	5222545	205	475733	223497	100	0	4387
MAP37	A1	South America	Brazil	São Paulo	2018	This study	PRJNA977242	SAMN35800399	75	64.73	5224671	200	533902	234526	100	0	4388
MAP38	A1	South America	Brazil	São Paulo	2018	This study	PRJNA977242	SAMN35800400	85	64.73	5221034	229	475998	234526	100	0	4384
MAP39	A1	South America	Brazil	São Paulo	2018	This study	PRJNA977242	SAMN35800401	77	64.74	5224478	205	533903	234526	100	0	4389
MAP4	A1	South America	Brazil	São Paulo	2018	This study	PRJNA977242	SAMN35800373	76	64.74	5224254	200	533903	234526	100	0	4386
MAP40	A1	South America	Brazil	São Paulo	2018	This study	PRJNA977242	SAMN35800402	76	64.73	5222932	205	468010	234526	100	0	4386
MAP43	A1	South America	Brazil	São Paulo	2018	This study	PRJNA977242	SAMN35800403	90	64.74	5192108	216	475977	213250	100	0	4374
MAP47	A1	South America	Brazil	São Paulo	2018	This study	PRJNA977242	SAMN35800404	86	64.74	5220998	225	475977	234526	100	0	4397
MAP48	A1	South America	Brazil	São Paulo	2018	This study	PRJNA977242	SAMN35800405	81	64.74	5222754	203	533903	234525	100	0	4391
MAP49	A1	South America	Brazil	São Paulo	2018	This study	PRJNA977242	SAMN35800406	89	64.73	5223229	217	527913	234526	100	0	4394
MAP5	A1	South America	Brazil	São Paulo	2018	This study	PRJNA977242	SAMN35800374	87	64.73	5222909	202	533910	234526	100	0	4383
MAP50	A1	South America	Brazil	São Paulo	2018	This study	PRJNA977242	SAMN35800407	83	64.75	5217694	222	533896	339449	100	0	4382
MAP51	A1	South America	Brazil	São Paulo	2021	This study	PRJNA977242	SAMN35800408	80	64.73	5224789	202	533851	234526	100	0	4387
MAP52	A1	South America	Brazil	São Paulo	2021	This study	PRJNA977242	SAMN35800409	81	64.74	5222147	200	533903	234526	100	0	4392
MAP53	A1	South America	Brazil	São Paulo	2021	This study	PRJNA977242	SAMN35800410	81	64.74	5221968	217	527946	223496	100	0	4388
MAP54	A1	South America	Brazil	São Paulo	2021	This study	PRJNA977242	SAMN35800411	76	64.73	5223608	200	533903	234526	100	0	4386
MAP55	A1	South America	Brazil	São Paulo	2021	This study	PRJNA977242	SAMN35800412	88	64.74	5221905	205	533867	234500	100	0	4388
MAP56	A1	South America	Brazil	São Paulo	2021	This study	PRJNA977242	SAMN35800413	82	64.74	5221203	217	527906	234526	100	0	4390
MAP57	A1	South America	Brazil	São Paulo	2021	This study	PRJNA977242	SAMN35800414	78	64.74	5224913	222	533903	234526	100	0	4387
MAP58	A1	South America	Brazil	São Paulo	2021	This study	PRJNA977242	SAMN35800415	80	64.74	5221984	211	545750	223504	100	0	4396
MAP59	A1	South America	Brazil	São Paulo	2021	This study	PRJNA977242	SAMN35800416	79	64.74	5222547	205	533903	234526	100	0	4390
MAP6	A1	South America	Brazil	São Paulo	2018	This study	PRJNA977242	SAMN35800375	86	64.74	5223121	200	527913	223504	100	0	4385
MAP60	A1	South America	Brazil	São Paulo	2021	This study	PRJNA977242	SAMN35800417	77	64.74	5220970	200	533910	234341	100	0	4386
MAP61	A1	South America	Brazil	São Paulo	2021	This study	PRJNA977242	SAMN35800418	84	64.74	5221998	205	527703	234526	100	0	4399
MAP62	A1	South America	Brazil	São Paulo	2021	This study	PRJNA977242	SAMN35800419	78	64.74	5225584	200	545750	234517	100	0	4387
MAP63	A1	South America	Brazil	São Paulo	2021	This study	PRJNA977242	SAMN35800420	81	64.74	5221875	205	533903	234526	100	0	4387
MAP65	A1	South America	Brazil	São Paulo	2021	This study	PRJNA977242	SAMN35800421	80	64.74	5223662	200	527906	234526	100	0	4392
MAP66	A1	South America	Brazil	São Paulo	2021	This study	PRJNA977242	SAMN35800422	78	64.74	5224616	222	533910	234526	100	0	4391
MAP67	A1	South America	Brazil	São Paulo	2021	This study	PRJNA977242	SAMN35800423	88	64.73	5220193	205	462885	223362	100	0	4394
MAP69	A1	South America	Brazil	São Paulo	2021	This study	PRJNA977242	SAMN37734709	77	64.73	5222896	200	527225	223234	100	0	4385
MAP7	A1	South America	Brazil	São Paulo	2018	This study	PRJNA977242	SAMN35800376	84	64.73	5222316	203	533903	228090	100	0	4386
MAP70	A1	South America	Brazil	São Paulo	2021	This study	PRJNA977242	SAMN35800424	69	64.75	5216922	216	533910	339448	100	0	4378
MAP78	A1	South America	Brazil	São Paulo	2021	This study	PRJNA977242	SAMN35800425	75	64.75	5216872	205	486696	248864	99.64	0	4385
MAP79	A1	South America	Brazil	São Paulo	2021	This study	PRJNA977242	SAMN35800426	83	64.76	5215719	203	533910	339448	99.64	0	4378
MAP8	A1	South America	Brazil	São Paulo	2018	This study	PRJNA977242	SAMN35800377	79	64.75	5216155	222	527892	223490	99.64	0	4382
MAP80	A1	South America	Brazil	São Paulo	2021	This study	PRJNA977242	SAMN35800427	79	64.74	5170794	229	539386	223497	100	0	4363
MAP81	A1	South America	Brazil	São Paulo	2021	This study	PRJNA977242	SAMN35800428	81	64.74	5220802	217	527915	234526	100	0	4393
MAP82	A1	South America	Brazil	São Paulo	2021	This study	PRJNA977242	SAMN35800429	105	64.73	5226771	202	533628	223497	100	0	4386
MAP83	A1	South America	Brazil	São Paulo	2021	This study	PRJNA977242	SAMN35800430	77	64.73	5165400	216	533909	234526	100	0	4346
MAP84	A1	South America	Brazil	São Paulo	2021	This study	PRJNA977242	SAMN35800431	77	64.74	5224038	200	533861	234526	100	0	4388
MAP9	A1	South America	Brazil	São Paulo	2018	This study	PRJNA977242	SAMN35800378	76	64.73	5221031	203	533903	234534	100	0	4392
MOG1	A1	South America	Brazil	São Paulo	2021	This study	PRJNA977242	SAMN35800451	117	64.73	5233286	235	533921	234526	100	0	4395
MOG10	A1	South America	Brazil	São Paulo	2021	This study	PRJNA977242	SAMN35800458	161	64.73	5256682	205	533920	234511	100	0.6	4401
MOG11	A1	South America	Brazil	São Paulo	2021	This study	PRJNA977242	SAMN35800459	195	64.72	5271391	222	527941	223497	100	1.19	4416
MOG12	A1	South America	Brazil	São Paulo	2021	This study	PRJNA977242	SAMN35800460	158	64.73	5246128	205	533951	234526	100	0.04	4406
MOG13	A1	South America	Brazil	São Paulo	2021	This study	PRJNA977242	SAMN35800461	140	64.73	5246354	205	533921	234519	100	0.36	4403
MOG14	A1	South America	Brazil	São Paulo	2021	This study	PRJNA977242	SAMN35800462	171	64.57	5262872	202	533880	264432	100	0.45	4394
MOG15	A1	South America	Brazil	São Paulo	2021	This study	PRJNA977242	SAMN35800463	113	64.72	5232116	202	533921	223491	100	0	4395
MOG16	A1	South America	Brazil	São Paulo	2021	This study	PRJNA977242	SAMN35800464	112	64.73	5234261	202	533921	264432	100	0	4397
MOG17	A1	South America	Brazil	São Paulo	2021	This study	PRJNA977242	SAMN35800465	124	64.73	5239600	205	533921	215625	100	0.41	4413
MOG18	A1	South America	Brazil	São Paulo	2021	This study	PRJNA977242	SAMN35800466	150	64.72	5250235	205	533920	234519	100	0.36	4400
MOG19	A1	South America	Brazil	São Paulo	2021	This study	PRJNA977242	SAMN35800467	127	64.72	5238681	205	533921	234910	100	0	4403
MOG2	A1	South America	Brazil	São Paulo	2021	This study	PRJNA977242	SAMN35800452	106	64.73	5231484	202	533928	234526	100	0	4395
MOG20	A1	South America	Brazil	São Paulo	2021	This study	PRJNA977242	SAMN35800468	103	64.73	5227515	205	481517	223491	100	0.36	4399
MOG21	A1	South America	Brazil	São Paulo	2021	This study	PRJNA977242	SAMN35800469	99	64.73	5226767	202	533921	234526	100	0	4391
MOG23	A1	South America	Brazil	São Paulo	2021	This study	PRJNA977242	SAMN35800470	124	64.73	5240139	205	533921	264439	100	0.14	4402
MOG24	A1	South America	Brazil	São Paulo	2021	This study	PRJNA977242	SAMN35800471	100	64.72	5228955	205	533921	264432	100	0.36	4389
MOG25	A1	South America	Brazil	São Paulo	2021	This study	PRJNA977242	SAMN35800472	120	64.73	5236094	205	481654	215625	100	0.18	4393
MOG26	A1	South America	Brazil	São Paulo	2021	This study	PRJNA977242	SAMN35800473	110	64.73	5233204	247	533921	234526	100	0.36	4392
MOG27	A1	South America	Brazil	São Paulo	2021	This study	PRJNA977242	SAMN35800474	112	64.73	5234194	205	533921	264432	100	0.02	4399
MOG28	A1	South America	Brazil	São Paulo	2021	This study	PRJNA977242	SAMN35800475	123	64.73	5237933	222	533921	234526	100	0	4402
MOG29	A1	South America	Brazil	São Paulo	2021	This study	PRJNA977242	SAMN35800476	105	64.73	5227333	211	533921	215625	100	0	4394
MOG3	A1	South America	Brazil	São Paulo	2021	This study	PRJNA977242	SAMN35800453	97	64.73	5227477	205	533921	264432	100	0.12	4396
MOG30	A1	South America	Brazil	São Paulo	2021	This study	PRJNA977242	SAMN35800477	100	64.73	5228646	205	533921	223489	100	0.6	4399
MOG31	A1	South America	Brazil	São Paulo	2021	This study	PRJNA977242	SAMN35800478	107	64.73	5231868	205	533921	240855	100	0.03	4396
MOG32	A1	South America	Brazil	São Paulo	2021	This study	PRJNA977242	SAMN35800479	119	64.73	5237553	205	527941	223489	100	0.36	4396
MOG33	A1	South America	Brazil	São Paulo	2021	This study	PRJNA977242	SAMN35800480	103	64.73	5228036	203	533928	234526	100	0.18	4393
MOG34	A1	South America	Brazil	São Paulo	2021	This study	PRJNA977242	SAMN35800481	109	64.73	5233940	200	533928	234526	100	0.54	4396
MOG35	A1	South America	Brazil	São Paulo	2021	This study	PRJNA977242	SAMN35800482	151	64.71	5250423	205	533921	223490	100	0.13	4403
MOG36	A1	South America	Brazil	São Paulo	2021	This study	PRJNA977242	SAMN35800483	102	64.73	5228780	205	533928	264432	100	0	4392
MOG37	A1	South America	Brazil	São Paulo	2021	This study	PRJNA977242	SAMN35800484	125	64.73	5239682	222	533921	223388	100	0.02	4399
MOG38	A1	South America	Brazil	São Paulo	2021	This study	PRJNA977242	SAMN35800485	125	64.72	5240528	222	533921	234526	100	0	4402
MOG39	A1	South America	Brazil	São Paulo	2021	This study	PRJNA977242	SAMN35800486	127	64.73	5240782	222	533921	234526	100	0	4400
MOG40	A1	South America	Brazil	São Paulo	2021	This study	PRJNA977242	SAMN35800487	109	64.73	5233170	203	533921	234526	100	0	4399
MOG41	A1	South America	Brazil	São Paulo	2021	This study	PRJNA977242	SAMN35800488	112	64.73	5234404	205	533920	234526	100	0	4402
MOG42	A1	South America	Brazil	São Paulo	2021	This study	PRJNA977242	SAMN35800489	137	64.72	5244768	205	533921	234526	100	0.36	4403
MOG43	A1	South America	Brazil	São Paulo	2021	This study	PRJNA977242	SAMN35800519	92	64.72	5225298	203	527884	223490	100	0	4389
MOG44	A1	South America	Brazil	São Paulo	2021	This study	PRJNA977242	SAMN35800490	117	64.71	5177397	205	533921	234526	100	0.36	4353
MOG45	A1	South America	Brazil	São Paulo	2021	This study	PRJNA977242	SAMN35800491	111	64.73	5232068	216	533873	234339	100	0.36	4394
MOG46	A1	South America	Brazil	São Paulo	2021	This study	PRJNA977242	SAMN35800492	106	64.73	5231504	205	533928	234526	100	0	4396
MOG47	A1	South America	Brazil	São Paulo	2021	This study	PRJNA977242	SAMN35800493	105	64.73	5231151	211	533921	234526	100	0	4400
MOG48	A1	South America	Brazil	São Paulo	2021	This study	PRJNA977242	SAMN35800494	100	64.73	5228641	205	533921	234526	100	0	4390
MOG49	A1	South America	Brazil	São Paulo	2021	This study	PRJNA977242	SAMN35800495	92	64.73	5223526	204	533894	215625	100	0	4392
MOG5	A1	South America	Brazil	São Paulo	2021	This study	PRJNA977242	SAMN35800454	130	64.73	5242168	205	533921	234526	100	0	4398
MOG50	A1	South America	Brazil	São Paulo	2021	This study	PRJNA977242	SAMN35800496	106	64.72	5174424	205	533928	264432	100	0.18	4354
MOG51	A1	South America	Brazil	São Paulo	2021	This study	PRJNA977242	SAMN35800497	131	64.73	5243054	200	533921	234526	100	0.72	4403
MOG52	A1	South America	Brazil	São Paulo	2021	This study	PRJNA977242	SAMN35800520	90	64.73	5222656	205	533928	264432	100	0	4389
MOG53	A1	South America	Brazil	São Paulo	2021	This study	PRJNA977242	SAMN35800498	205	64.69	5272327	200	472348	215625	100	0.39	4421
MOG54	A1	South America	Brazil	São Paulo	2021	This study	PRJNA977242	SAMN35800499	122	64.73	5238133	200	533921	234526	100	0.72	4401
MOG55	A1	South America	Brazil	São Paulo	2021	This study	PRJNA977242	SAMN35800500	128	64.72	5240548	222	527994	223490	100	0.48	4404
MOG56	A1	South America	Brazil	São Paulo	2021	This study	PRJNA977242	SAMN35800501	115	64.71	5172202	205	533921	264432	100	1.09	4340
MOG57	A1	South America	Brazil	São Paulo	2021	This study	PRJNA977242	SAMN35800502	107	64.72	5231161	205	533921	234526	100	0	4391
MOG59	A1	South America	Brazil	São Paulo	2021	This study	PRJNA977242	SAMN35800503	83	64.74	5221801	205	533921	234526	100	0	4385
MOG6	A1	South America	Brazil	São Paulo	2021	This study	PRJNA977242	SAMN35800455	108	64.72	5228678	246	418253	223491	100	0.18	4390
MOG60	A1	South America	Brazil	São Paulo	2021	This study	PRJNA977242	SAMN35800504	136	64.72	5245246	200	533921	234526	100	0	4400
MOG61	A1	South America	Brazil	São Paulo	2021	This study	PRJNA977242	SAMN35800505	107	64.72	5230702	222	533678	234519	100	0.01	4393
MOG62	A1	South America	Brazil	São Paulo	2021	This study	PRJNA977242	SAMN35800506	100	64.73	5229332	202	533921	234519	100	0	4392
MOG63	A1	South America	Brazil	São Paulo	2021	This study	PRJNA977242	SAMN42824328	104	64.73	5230132	205	527981	234526	100	0.36	4397
MOG64	A1	South America	Brazil	São Paulo	2021	This study	PRJNA977242	SAMN35800507	121	64.73	5236490	205	527962	215625	100	0	4397
MOG65	A1	South America	Brazil	São Paulo	2021	This study	PRJNA977242	SAMN35800508	206	64.69	5274169	229	533921	234526	100	0.11	4427
MOG67	A1	South America	Brazil	São Paulo	2021	This study	PRJNA977242	SAMN35800509	109	64.73	5232891	200	533920	223490	100	0	4392
MOG68	A1	South America	Brazil	São Paulo	2021	This study	PRJNA977242	SAMN35800510	122	64.73	5239133	217	533928	264432	100	0.07	4400
MOG69	A1	South America	Brazil	São Paulo	2021	This study	PRJNA977242	SAMN35800511	125	64.72	5240635	205	533928	234526	100	0	4406
MOG70	A1	South America	Brazil	São Paulo	2021	This study	PRJNA977242	SAMN35800512	118	64.72	5235844	205	533921	234519	100	0.48	4398
MOG71	A1	South America	Brazil	São Paulo	2021	This study	PRJNA977242	SAMN35800513	101	64.73	5226832	202	533921	215625	100	0	4392
MOG72	A1	South America	Brazil	São Paulo	2021	This study	PRJNA977242	SAMN35800514	118	64.73	5236469	202	533921	215625	100	0	4401
MOG73	A1	South America	Brazil	São Paulo	2021	This study	PRJNA977242	SAMN35800515	114	64.72	5231679	229	533921	234526	100	0	4393
MOG74	A1	South America	Brazil	São Paulo	2021	This study	PRJNA977242	SAMN35800516	91	64.73	5224561	222	533921	264432	100	0	4388
MOG75	A1	South America	Brazil	São Paulo	2021	This study	PRJNA977242	SAMN35800517	108	64.7	5231725	235	533887	234526	100	0.18	4390
MOG77	A1	South America	Brazil	São Paulo	2021	This study	PRJNA977242	SAMN35800518	112	64.73	5230453	205	533774	223490	100	0.12	4395
MOG78	A1	South America	Brazil	São Paulo	2021	This study	PRJNA977242	SAMN35800521	96	64.72	5226160	205	533921	262692	100	0	4389
MOG79	A1	South America	Brazil	São Paulo	2021	This study	PRJNA977242	SAMN35800522	96	64.72	5227299	205	533921	234519	100	0	4393
MOG8	A1	South America	Brazil	São Paulo	2021	This study	PRJNA977242	SAMN35800456	115	64.72	5234331	200	533928	215625	100	0.05	4395
MOG82	A1	South America	Brazil	São Paulo	2021	This study	PRJNA977242	SAMN35800523	101	64.71	5170846	200	533914	264432	100	0.01	4348
MOG83	A1	South America	Brazil	São Paulo	2021	This study	PRJNA977242	SAMN35800524	104	64.7	5231443	209	533921	234526	100	0	4394
MOG84	A1	South America	Brazil	São Paulo	2021	This study	PRJNA977242	SAMN35800525	110	64.73	5227935	205	527466	205366	100	0	4390
MOG85	A1	South America	Brazil	São Paulo	2021	This study	PRJNA977242	SAMN35800526	106	64.71	5227390	200	418257	207386	100	0	4383
MOG86	A1	South America	Brazil	São Paulo	2021	This study	PRJNA977242	SAMN35800527	115	64.69	5236114	222	533928	234525	100	0.09	4396
MOG87	A1	South America	Brazil	São Paulo	2021	This study	PRJNA977242	SAMN35800528	86	64.73	5223192	205	533921	234526	100	0	4391
MOG88	A1	South America	Brazil	São Paulo	2021	This study	PRJNA977242	SAMN35800529	101	64.73	5224824	205	527935	215625	100	0	4386
MOG89	A1	South America	Brazil	São Paulo	2021	This study	PRJNA977242	SAMN35800530	97	64.72	5227188	205	533921	234526	100	0	4387
MOG9	A1	South America	Brazil	São Paulo	2021	This study	PRJNA977242	SAMN35800457	108	64.73	5231024	229	533921	223490	100	0.02	4390
MOG90	A1	South America	Brazil	São Paulo	2021	This study	PRJNA977242	SAMN35800531	105	64.72	5230309	203	533928	234526	100	0	4394
MOG91	A1	South America	Brazil	São Paulo	2021	This study	PRJNA977242	SAMN42824329	89	64.73	5224043	203	533921	234526	100	0.12	4390
NA1	A1	South America	Brazil	São Paulo	2018	This study	PRJNA977242	SAMN35800532	84	64.73	5219171	203	533905	234526	100	0	4385
NA10	A1	South America	Brazil	São Paulo	2018	This study	PRJNA977242	SAMN35800538	88	64.73	5221984	200	533925	234526	100	0	4389
NA11	A1	South America	Brazil	São Paulo	2018	This study	PRJNA977242	SAMN35800539	82	64.73	5220329	229	471650	234526	100	0	4397
NA13	A1	South America	Brazil	São Paulo	2018	This study	PRJNA977242	SAMN35800540	90	64.74	5223076	202	471656	223497	100	0	4390
NA14	A1	South America	Brazil	São Paulo	2018	This study	PRJNA977242	SAMN35800541	83	64.73	5221233	216	533921	234526	100	0	4390
NA19	A1	South America	Brazil	São Paulo	2018	This study	PRJNA977242	SAMN35800542	128	64.73	5206390	222	418246	216616	100	0	4370
NA2	A1	South America	Brazil	São Paulo	2018	This study	PRJNA977242	SAMN35800533	86	64.73	5220192	205	533884	234526	100	0	4390
NA20	A1	South America	Brazil	São Paulo	2018	This study	PRJNA977242	SAMN35800543	82	64.73	5221241	200	526927	223490	100	0	4387
NA21	A1	South America	Brazil	São Paulo	2018	This study	PRJNA977242	SAMN35800544	90	64.73	5223691	204	533924	234526	100	0	4389
NA25	A1	South America	Brazil	São Paulo	2018	This study	PRJNA977242	SAMN35800545	92	64.73	5218925	202	533905	216616	100	0	4388
NA26	A1	South America	Brazil	São Paulo	2018	This study	PRJNA977242	SAMN35800546	72	64.73	5221632	229	533932	234526	100	0	4384
NA28	A1	South America	Brazil	São Paulo	2018	This study	PRJNA977242	SAMN35800547	75	64.73	5223153	207	533933	269153	100	0	4391
NA29	A1	South America	Brazil	São Paulo	2018	This study	PRJNA977242	SAMN35800556	83	64.73	5219969	229	481594	216606	100	0	4386
NA3	A1	South America	Brazil	São Paulo	2018	This study	PRJNA977242	SAMN35800534	92	64.73	5221449	202	527630	223489	100	0	4390
NA32	A1	South America	Brazil	São Paulo	2018	This study	PRJNA977242	SAMN35800548	77	64.74	5223331	205	471905	223490	100	0	4389
NA35	A1	South America	Brazil	São Paulo	2018	This study	PRJNA977242	SAMN35800549	89	64.73	5221076	205	533905	234526	100	0	4393
NA36	A1	South America	Brazil	São Paulo	2018	This study	PRJNA977242	SAMN35800550	90	64.73	5221012	222	533905	234526	100	0	4389
NA37	A1	South America	Brazil	São Paulo	2019	This study	PRJNA977242	SAMN35800551	93	64.73	5222613	200	533905	234526	100	0	4389
NA38	A1	South America	Brazil	São Paulo	2019	This study	PRJNA977242	SAMN35800552	82	64.73	5220982	203	533932	234526	100	0	4387
NA4	A1	South America	Brazil	São Paulo	2018	This study	PRJNA977242	SAMN42824325	79	64.73	5224396	202	533932	234525	100	0	4387
NA40	A1	South America	Brazil	São Paulo	2019	This study	PRJNA977242	SAMN35800553	89	64.73	5222024	200	533905	234526	100	0	4390
NA44	A1	South America	Brazil	São Paulo	2019	This study	PRJNA977242	SAMN42824326	110	64.73	5228092	200	533894	223347	100	0	4397
NA45	A1	South America	Brazil	São Paulo	2019	This study	PRJNA977242	SAMN35800554	262	64.75	5303655	200	533905	234526	100	1.87	4444
NA49	A1	South America	Brazil	São Paulo	2019	This study	PRJNA977242	SAMN35800555	93	64.73	5222119	200	533905	234526	100	0	4387
NA6	A1	South America	Brazil	São Paulo	2018	This study	PRJNA977242	SAMN35800535	86	64.73	5220505	216	538069	234526	100	0	4387
NA7	A1	South America	Brazil	São Paulo	2018	This study	PRJNA977242	SAMN35800536	87	64.73	5164169	217	527185	223338	100	0	4343
NA9	A1	South America	Brazil	São Paulo	2018	This study	PRJNA977242	SAMN35800537	101	64.73	5217789	217	481625	211126	100	0	4380
PRA01	A1	South America	Brazil	São Paulo	2019	This study	PRJNA977242	SAMN35800557	196	64.59	5271157	200	472303	223015	100	0.46	4423
PRA02	A1	South America	Brazil	São Paulo	2019	This study	PRJNA977242	SAMN35800558	316	64.51	5324644	200	533916	223504	100	1.63	4438
PRA03	A1	South America	Brazil	São Paulo	2019	This study	PRJNA977242	SAMN35800559	216	64.63	5276253	200	448332	216606	100	0.85	4412
PRA04	A1	South America	Brazil	São Paulo	2019	This study	PRJNA977242	SAMN35800643	87	64.74	5226166	202	527846	234519	100	0	4392
PRA05	A1	South America	Brazil	São Paulo	2019	This study	PRJNA977242	SAMN35800560	155	64.75	5246902	217	418208	200908	100	0.86	4408
PRA06	A1	South America	Brazil	São Paulo	2019	This study	PRJNA977242	SAMN35800561	240	64.69	5288885	205	527932	223504	100	0.24	4426
PRA07	A1	South America	Brazil	São Paulo	2019	This study	PRJNA977242	SAMN35800562	123	64.74	5237224	217	472637	216606	100	0.05	4390
PRA08	A1	South America	Brazil	São Paulo	2019	This study	PRJNA977242	SAMN35800563	120	64.75	5238021	222	527881	234519	100	0.41	4408
PRA09	A1	South America	Brazil	São Paulo	2019	This study	PRJNA977242	SAMN35800564	114	64.74	5229001	205	533916	223504	100	0.09	4398
PRA10	A1	South America	Brazil	São Paulo	2019	This study	PRJNA977242	SAMN35800565	103	64.74	5232521	217	481572	234528	100	0.12	4391
PRA100	A1	South America	Brazil	São Paulo	2019	This study	PRJNA977242	SAMN35800639	79	64.73	5221875	222	533909	234519	100	0	4390
PRA11	A1	South America	Brazil	São Paulo	2019	This study	PRJNA977242	SAMN35800566	115	64.74	5237178	222	533916	234519	100	0	4396
PRA12	A1	South America	Brazil	São Paulo	2019	This study	PRJNA977242	SAMN35800567	77	64.73	5224034	200	533916	234519	100	0	4388
PRA13	A1	South America	Brazil	São Paulo	2019	This study	PRJNA977242	SAMN35800568	77	64.74	5224736	200	533916	234518	100	0	4393
PRA14	A1	South America	Brazil	São Paulo	2019	This study	PRJNA977242	SAMN35800569	82	64.73	5223769	200	533909	223511	100	0	4390
PRA15	A1	South America	Brazil	São Paulo	2019	This study	PRJNA977242	SAMN35800570	84	64.73	5224459	203	527629	234519	100	0	4399
PRA16	A1	South America	Brazil	São Paulo	2019	This study	PRJNA977242	SAMN35800571	82	64.75	5223055	200	533916	234519	100	0	4388
PRA17	A1	South America	Brazil	São Paulo	2019	This study	PRJNA977242	SAMN35800572	81	64.73	5225768	200	533916	234519	100	0	4386
PRA18	A1	South America	Brazil	São Paulo	2019	This study	PRJNA977242	SAMN35800573	77	64.73	5224229	216	533909	234519	100	0	4386
PRA19	A1	South America	Brazil	São Paulo	2019	This study	PRJNA977242	SAMN35800574	87	64.74	5224389	200	533909	234519	100	0	4393
PRA20	A1	South America	Brazil	São Paulo	2019	This study	PRJNA977242	SAMN35800575	76	64.73	5223879	210	533909	234519	100	0	4393
PRA21	A1	South America	Brazil	São Paulo	2019	This study	PRJNA977242	SAMN35800576	79	64.73	5224137	200	481486	223504	100	0	4385
PRA22	A1	South America	Brazil	São Paulo	2019	This study	PRJNA977242	SAMN35800577	75	64.73	5222876	205	533916	234519	100	0	4388
PRA23	A1	South America	Brazil	São Paulo	2019	This study	PRJNA977242	SAMN35800578	83	64.73	5225804	200	533909	234519	100	0	4392
PRA24	A1	South America	Brazil	São Paulo	2019	This study	PRJNA977242	SAMN35800579	82	64.73	5224767	200	533909	234519	100	0	4385
PRA25	A1	South America	Brazil	São Paulo	2019	This study	PRJNA977242	SAMN35800640	75	64.74	5224714	204	533901	234519	100	0	4396
PRA26	A1	South America	Brazil	São Paulo	2019	This study	PRJNA977242	SAMN35800580	82	64.74	5226283	202	533803	234519	100	0	4392
PRA27	A1	South America	Brazil	São Paulo	2019	This study	PRJNA977242	SAMN35800581	103	64.69	5233048	222	533916	234519	100	0	4393
PRA28	A1	South America	Brazil	São Paulo	2019	This study	PRJNA977242	SAMN35800582	89	64.7	5230277	200	533916	234519	100	0	4387
PRA30	A1	South America	Brazil	São Paulo	2019	This study	PRJNA977242	SAMN35800583	82	64.73	5223901	252	533909	234519	100	0	4382
PRA32	A1	South America	Brazil	São Paulo	2019	This study	PRJNA977242	SAMN35800584	87	64.73	5223298	200	533909	234518	100	0	4394
PRA33	A1	South America	Brazil	São Paulo	2019	This study	PRJNA977242	SAMN35800585	224	64.32	5298914	233	533909	223241	100	0	4398
PRA34	A1	South America	Brazil	São Paulo	2019	This study	PRJNA977242	SAMN35800586	82	64.73	5222987	229	533909	234519	100	0	4397
PRA35	A1	South America	Brazil	São Paulo	2019	This study	PRJNA977242	SAMN35800641	80	64.74	5224953	216	533909	234519	100	0	4390
PRA36	A1	South America	Brazil	São Paulo	2019	This study	PRJNA977242	SAMN35800587	88	64.73	5222818	202	472341	223504	100	0	4386
PRA37	A1	South America	Brazil	São Paulo	2019	This study	PRJNA977242	SAMN35800588	88	64.73	5223536	202	533909	234519	100	0	4390
PRA38	A1	South America	Brazil	São Paulo	2019	This study	PRJNA977242	SAMN35800589	86	64.73	5222742	202	527630	223504	100	0	4383
PRA39	A1	South America	Brazil	São Paulo	2019	This study	PRJNA977242	SAMN35800590	87	64.74	5222156	200	481479	234519	100	0	4400
PRA40	A1	South America	Brazil	São Paulo	2019	This study	PRJNA977242	SAMN35800591	75	64.73	5223655	200	538906	234519	100	0	4391
PRA41	A1	South America	Brazil	São Paulo	2019	This study	PRJNA977242	SAMN35800592	89	64.73	5225469	200	527670	223504	100	0	4399
PRA42	A1	South America	Brazil	São Paulo	2019	This study	PRJNA977242	SAMN35800593	86	64.73	5222689	222	527881	234519	100	0.09	4402
PRA43	A1	South America	Brazil	São Paulo	2019	This study	PRJNA977242	SAMN35800594	83	64.73	5222522	229	527886	223503	100	0	4389
PRA44	A1	South America	Brazil	São Paulo	2019	This study	PRJNA977242	SAMN35800595	90	64.74	5223284	202	527670	234519	100	0	4400
PRA45	A1	South America	Brazil	São Paulo	2019	This study	PRJNA977242	SAMN35800596	93	64.74	5224204	209	527630	234519	100	0	4400
PRA46	A1	South America	Brazil	São Paulo	2019	This study	PRJNA977242	SAMN35800597	88	64.74	5222334	200	533909	234519	100	0	4382
PRA48	A1	South America	Brazil	São Paulo	2019	This study	PRJNA977242	SAMN35800598	89	64.74	5223885	202	533909	234519	100	0	4382
PRA49	A1	South America	Brazil	São Paulo	2019	This study	PRJNA977242	SAMN35800599	73	64.73	5224669	222	533909	234519	100	0	4391
PRA50	A1	South America	Brazil	São Paulo	2019	This study	PRJNA977242	SAMN35800600	79	64.73	5221742	221	533909	234519	100	0	4389
PRA51	A1	South America	Brazil	São Paulo	2019	This study	PRJNA977242	SAMN35800601	88	64.73	5222986	217	527858	234519	100	0	4402
PRA52	A1	South America	Brazil	São Paulo	2019	This study	PRJNA977242	SAMN35800602	90	64.74	5221145	202	527624	234519	100	0	4396
PRA53	A1	South America	Brazil	São Paulo	2019	This study	PRJNA977242	SAMN42824330	88	64.74	5224146	202	533909	234518	100	0	4393
PRA55	A1	South America	Brazil	São Paulo	2019	This study	PRJNA977242	SAMN35800603	90	64.73	5224155	202	533909	234519	100	0	4388
PRA56	A1	South America	Brazil	São Paulo	2019	This study	PRJNA977242	SAMN35800604	77	64.73	5224488	200	533909	234519	100	0	4388
PRA59	A1	South America	Brazil	São Paulo	2019	This study	PRJNA977242	SAMN35800605	77	64.73	5223901	200	533909	234519	100	0	4388
PRA60	A1	South America	Brazil	São Paulo	2019	This study	PRJNA977242	SAMN35800606	89	64.73	5225386	202	533909	234519	100	0	4390
PRA61	A1	South America	Brazil	São Paulo	2019	This study	PRJNA977242	SAMN35800607	78	64.73	5224409	202	533909	234519	100	0	4386
PRA62	A1	South America	Brazil	São Paulo	2019	This study	PRJNA977242	SAMN35800608	83	64.73	5223262	221	533909	234519	100	0	4389
PRA63	A1	South America	Brazil	São Paulo	2019	This study	PRJNA977242	SAMN35800609	92	64.73	5223060	202	481314	234519	100	0	4394
PRA64	A1	South America	Brazil	São Paulo	2019	This study	PRJNA977242	SAMN35800610	83	64.73	5224283	200	527668	223369	100	0	4384
PRA66	A1	South America	Brazil	São Paulo	2019	This study	PRJNA977242	SAMN35800611	91	64.74	5224116	202	533909	223377	100	0	4395
PRA68	A1	South America	Brazil	São Paulo	2019	This study	PRJNA977242	SAMN35800612	78	64.73	5225151	203	533909	234519	100	0	4391
PRA69	A1	South America	Brazil	São Paulo	2019	This study	PRJNA977242	SAMN35800613	86	64.73	5225624	200	527630	234519	100	0	4398
PRA70	A1	South America	Brazil	São Paulo	2019	This study	PRJNA977242	SAMN35800614	83	64.73	5223329	217	533970	234519	100	0	4394
PRA71	A1	South America	Brazil	São Paulo	2019	This study	PRJNA977242	SAMN35800615	84	64.74	5223426	229	533909	234519	100	0	4388
PRA72	A1	South America	Brazil	São Paulo	2019	This study	PRJNA977242	SAMN35800616	92	64.73	5222440	220	481307	223504	100	0	4400
PRA73	A1	South America	Brazil	São Paulo	2019	This study	PRJNA977242	SAMN35800617	80	64.73	5225046	216	533910	234519	100	0	4391
PRA75	A1	South America	Brazil	São Paulo	2019	This study	PRJNA977242	SAMN35800618	81	64.73	5222887	243	533909	234519	100	0	4393
PRA76	A1	South America	Brazil	São Paulo	2019	This study	PRJNA977242	SAMN35800619	85	64.74	5223611	200	472598	223504	100	0	4391
PRA77	A1	South America	Brazil	São Paulo	2019	This study	PRJNA977242	SAMN35800642	77	64.73	5224494	200	533909	234519	100	0	4390
PRA78	A1	South America	Brazil	São Paulo	2019	This study	PRJNA977242	SAMN35800620	84	64.73	5224339	222	533909	234519	100	0	4390
PRA79	A1	South America	Brazil	São Paulo	2019	This study	PRJNA977242	SAMN35800621	81	64.74	5222297	217	533916	234519	100	0	4390
PRA80	A1	South America	Brazil	São Paulo	2019	This study	PRJNA977242	SAMN35800622	85	64.73	5222532	229	527881	223504	100	0	4389
PRA81	A1	South America	Brazil	São Paulo	2019	This study	PRJNA977242	SAMN35800623	80	64.74	5224743	200	527628	223376	100	0	4391
PRA82	A1	South America	Brazil	São Paulo	2019	This study	PRJNA977242	SAMN35800624	83	64.73	5222503	226	533909	234519	100	0	4389
PRA83	A1	South America	Brazil	São Paulo	2019	This study	PRJNA977242	SAMN35800625	94	64.72	5224901	202	533909	223159	100	0.36	4391
PRA84	A1	South America	Brazil	São Paulo	2019	This study	PRJNA977242	SAMN35800626	79	64.73	5162207	221	527881	223504	100	0	4347
PRA85	A1	South America	Brazil	São Paulo	2019	This study	PRJNA977242	SAMN35800627	83	64.74	5221608	229	527881	234519	100	0	4398
PRA86	A1	South America	Brazil	São Paulo	2019	This study	PRJNA977242	SAMN35800628	89	64.74	5223818	200	533909	223376	100	0	4389
PRA87	A1	South America	Brazil	São Paulo	2019	This study	PRJNA977242	SAMN35800629	80	64.73	5224553	220	527875	223376	100	0	4394
PRA88	A1	South America	Brazil	São Paulo	2019	This study	PRJNA977242	SAMN35800630	86	64.74	5224270	200	533909	234519	100	0	4392
PRA89	A1	South America	Brazil	São Paulo	2019	This study	PRJNA977242	SAMN35800631	85	64.73	5222790	200	533909	234519	100	0	4391
PRA91	A1	South America	Brazil	São Paulo	2019	This study	PRJNA977242	SAMN35800632	85	64.73	5222709	202	533909	234519	100	0	4388
PRA92	A1	South America	Brazil	São Paulo	2019	This study	PRJNA977242	SAMN35800633	75	64.73	5223971	200	533909	234519	100	0	4390
PRA93	A1	South America	Brazil	São Paulo	2019	This study	PRJNA977242	SAMN35800634	82	64.73	5224075	200	527630	216606	100	0	4386
PRA94	A1	South America	Brazil	São Paulo	2019	This study	PRJNA977242	SAMN35800635	83	64.73	5225118	200	527625	234518	100	0	4399
PRA95	A1	South America	Brazil	São Paulo	2019	This study	PRJNA977242	SAMN35800636	84	64.73	5220721	202	533916	234519	100	0	4385
PRA98	A1	South America	Brazil	São Paulo	2019	This study	PRJNA977242	SAMN35800637	313	64.28	5339963	200	533909	234519	100	0.28	4422
PRA99	A1	South America	Brazil	São Paulo	2019	This study	PRJNA977242	SAMN35800638	85	64.74	5223184	202	533909	234519	100	0	4390
TUR1	A1	South America	Brazil	São Paulo	2020	This study	PRJNA977242	SAMN35800646	86	64.74	5217711	205	527916	225288	100	0	4388
TUR11	A1	South America	Brazil	São Paulo	2020	This study	PRJNA977242	SAMN35800655	92	64.74	5215040	203	472252	216756	100	0.36	4375
TUR12	A1	South America	Brazil	São Paulo	2020	This study	PRJNA977242	SAMN35800656	89	64.73	5218132	202	527909	234526	100	0	4393
TUR13	A1	South America	Brazil	São Paulo	2020	This study	PRJNA977242	SAMN35800657	93	64.73	5223812	200	405536	234526	100	0.36	4395
TUR15	A1	South America	Brazil	São Paulo	2020	This study	PRJNA977242	SAMN35800658	73	64.74	5218322	222	533923	234526	100	0	4386
TUR17	A1	South America	Brazil	São Paulo	2020	This study	PRJNA977242	SAMN35800659	77	64.74	5219364	200	527909	223504	100	0.09	4379
TUR18	A1	South America	Brazil	São Paulo	2020	This study	PRJNA977242	SAMN35800660	84	64.73	5221369	200	472624	223496	100	0	4381
TUR19	A1	South America	Brazil	São Paulo	2020	This study	PRJNA977242	SAMN35800661	79	64.74	5218794	205	533923	234526	100	0	4377
TUR2	A1	South America	Brazil	São Paulo	2020	This study	PRJNA977242	SAMN35800647	78	64.73	5221242	229	533931	234526	100	0	4385
TUR20	A1	South America	Brazil	São Paulo	2020	This study	PRJNA977242	SAMN35800662	82	64.73	5221178	205	527943	223497	100	0.18	4384
TUR21	A1	South America	Brazil	São Paulo	2020	This study	PRJNA977242	SAMN35800663	80	64.74	5219758	200	534003	234526	100	0	4380
TUR22	A1	South America	Brazil	São Paulo	2020	This study	PRJNA977242	SAMN35800664	88	64.72	5219769	229	533919	234526	100	0	4386
TUR26	A1	South America	Brazil	São Paulo	2020	This study	PRJNA977242	SAMN35800665	79	64.73	5219832	200	533923	234526	100	0	4383
TUR27	A1	South America	Brazil	São Paulo	2020	This study	PRJNA977242	SAMN35800666	80	64.74	5219417	205	533930	234526	100	0	4381
TUR28	A1	South America	Brazil	São Paulo	2020	This study	PRJNA977242	SAMN35800667	78	64.74	5219726	200	533923	234526	100	0	4389
TUR29	A1	South America	Brazil	São Paulo	2020	This study	PRJNA977242	SAMN35800668	80	64.74	5219799	200	527916	234526	100	0.09	4381
TUR3	A1	South America	Brazil	São Paulo	2020	This study	PRJNA977242	SAMN35800648	101	64.67	5173622	217	533923	234526	100	0	4346
TUR30	A1	South America	Brazil	São Paulo	2020	This study	PRJNA977242	SAMN35800669	78	64.74	5218287	200	406627	223499	100	0	4384
TUR4	A1	South America	Brazil	São Paulo	2020	This study	PRJNA977242	SAMN35800649	87	64.72	5224887	216	533944	234526	100	0	4385
TUR40	A1	South America	Brazil	São Paulo	2020	This study	PRJNA977242	SAMN35800670	90	64.74	5219504	205	533949	234526	100	0	4376
TUR41	A1	South America	Brazil	São Paulo	2020	This study	PRJNA977242	SAMN35800671	78	64.74	5219203	205	527664	234526	100	0	4387
TUR42	A1	South America	Brazil	São Paulo	2020	This study	PRJNA977242	SAMN35800672	77	64.74	5218616	222	533926	234526	100	0	4382
TUR43	A1	South America	Brazil	São Paulo	2020	This study	PRJNA977242	SAMN35800673	80	64.73	5220334	205	533924	234526	100	0	4384
TUR44	A1	South America	Brazil	São Paulo	2020	This study	PRJNA977242	SAMN35800674	83	64.74	5216052	229	527916	223490	100	0	4382
TUR45	A1	South America	Brazil	São Paulo	2020	This study	PRJNA977242	SAMN35800675	78	64.74	5219261	205	533924	234526	100	0	4386
TUR46	A1	South America	Brazil	São Paulo	2020	This study	PRJNA977242	SAMN35800676	77	64.74	5217584	222	490051	234526	100	0	4381
TUR47	A1	South America	Brazil	São Paulo	2020	This study	PRJNA977242	SAMN35800677	73	64.74	5217993	222	533841	234526	100	0	4379
TUR48	A1	South America	Brazil	São Paulo	2020	This study	PRJNA977242	SAMN35800678	93	64.71	5223500	222	472641	223497	100	0	4383
TUR49	A1	South America	Brazil	São Paulo	2020	This study	PRJNA977242	SAMN35800679	81	64.74	5220657	205	533925	234526	100	0	4383
TUR5	A1	South America	Brazil	São Paulo	2020	This study	PRJNA977242	SAMN35800650	80	64.74	5220260	222	467973	234526	100	0	4383
TUR50	A1	South America	Brazil	São Paulo	2020	This study	PRJNA977242	SAMN35800680	86	64.74	5214396	217	527916	223491	100	0	4386
TUR51	A1	South America	Brazil	São Paulo	2020	This study	PRJNA977242	SAMN35800681	83	64.74	5218179	222	527909	216756	100	0	4399
TUR52	A1	South America	Brazil	São Paulo	2020	This study	PRJNA977242	SAMN35800682	104	64.68	5230602	205	527956	223490	100	0	4384
TUR53	A1	South America	Brazil	São Paulo	2020	This study	PRJNA977242	SAMN35800683	78	64.74	5219595	209	533923	234526	100	0	4387
TUR54	A1	South America	Brazil	São Paulo	2020	This study	PRJNA977242	SAMN35800684	80	64.74	5218929	205	533924	234526	100	0	4379
TUR55	A1	South America	Brazil	São Paulo	2020	This study	PRJNA977242	SAMN35800685	91	64.74	5219398	216	533919	234526	100	0	4379
TUR56	A1	South America	Brazil	São Paulo	2020	This study	PRJNA977242	SAMN35800686	96	64.73	5221820	207	533923	234526	100	0	4387
TUR57	A1	South America	Brazil	São Paulo	2020	This study	PRJNA977242	SAMN35800687	79	64.73	5220967	200	533851	234526	100	0	4385
TUR58	A1	South America	Brazil	São Paulo	2020	This study	PRJNA977242	SAMN35800688	84	64.74	5216807	205	527697	223497	100	0	4382
TUR59	A1	South America	Brazil	São Paulo	2020	This study	PRJNA977242	SAMN35800689	81	64.73	5218571	222	489981	213235	100	0	4379
TUR6	A1	South America	Brazil	São Paulo	2020	This study	PRJNA977242	SAMN35800651	107	64.71	5232037	200	533923	223497	100	0.8	4390
TUR60	A1	South America	Brazil	São Paulo	2020	This study	PRJNA977242	SAMN35800690	89	64.74	5219080	207	527961	234526	100	0	4384
TUR61	A1	South America	Brazil	São Paulo	2020	This study	PRJNA977242	SAMN35800701	94	64.73	5225365	200	533923	234526	100	0.36	4384
TUR62	A1	South America	Brazil	São Paulo	2020	This study	PRJNA977242	SAMN35800691	89	64.74	5218903	200	533923	234526	100	0.18	4385
TUR63	A1	South America	Brazil	São Paulo	2020	This study	PRJNA977242	SAMN35800692	73	64.73	5218556	222	533923	234526	100	0	4385
TUR64	A1	South America	Brazil	São Paulo	2020	This study	PRJNA977242	SAMN35800693	84	64.74	5217061	200	527658	223498	100	0	4391
TUR65	A1	South America	Brazil	São Paulo	2020	This study	PRJNA977242	SAMN35800694	84	64.74	5222407	222	527923	234526	100	0	4387
TUR66	A1	South America	Brazil	São Paulo	2020	This study	PRJNA977242	SAMN35800695	80	64.74	5220947	200	533919	234526	100	0	4382
TUR67	A1	South America	Brazil	São Paulo	2020	This study	PRJNA977242	SAMN35800696	77	64.74	5219833	222	537331	234526	100	0	4386
TUR68	A1	South America	Brazil	São Paulo	2020	This study	PRJNA977242	SAMN35800697	73	64.74	5218030	201	533923	234526	100	0	4381
TUR69	A1	South America	Brazil	São Paulo	2020	This study	PRJNA977242	SAMN35800698	84	64.74	5219369	202	527658	234526	100	0	4394
TUR7	A1	South America	Brazil	São Paulo	2020	This study	PRJNA977242	SAMN35800652	87	64.74	5222320	216	533927	234526	100	0	4390
TUR70	A1	South America	Brazil	São Paulo	2020	This study	PRJNA977242	SAMN35800699	87	64.73	5221710	217	527888	234526	100	0	4387
TUR71	A1	South America	Brazil	São Paulo	2020	This study	PRJNA977242	SAMN35800700	82	64.74	5217545	205	527916	234526	100	0	4384
TUR8	A1	South America	Brazil	São Paulo	2020	This study	PRJNA977242	SAMN35800653	73	64.74	5217849	222	490051	234526	100	0	4382
TUR9	A1	South America	Brazil	São Paulo	2020	This study	PRJNA977242	SAMN35800654	164	64.63	5259764	216	533923	234526	100	0.89	4400
FDC1053	A1	South America	Brazil	São Paulo	2004	Ragupathy et al., 2023	PRJNA779375	SAMN23028272	127	64.71	5234851	225	529012	180624	100	0	4401
FDC1083	A1	South America	Brazil	São Paulo	1980	Ragupathy et al., 2023	PRJNA779375	SAMN23028274	104	64.72	5228460	216	529007	179151	100	0	4396
FDC1085	A1	South America	Brazil	São Paulo	1979	Ragupathy et al., 2023	PRJNA779375	SAMN23028275	143	64.71	5229754	202	436723	153067	100	0	4390
FDC1087	A1	South America	Brazil	São Paulo	1981	Ragupathy et al., 2023	PRJNA779375	SAMN23028276	127	64.73	5229851	202	364501	164484	100	0	4397
FDC1088	A1	South America	Brazil	São Paulo	1981	Ragupathy et al., 2023	PRJNA779375	SAMN23028277	138	64.72	5230763	216	276443	160693	100	0.3	4404
FDC1091	A1	South America	Brazil	São Paulo	1981	Ragupathy et al., 2023	PRJNA779375	SAMN23028278	141	64.72	5244357	224	529007	180683	100	0.18	4415
FDC1094	A1	South America	Brazil	São Paulo	1982	Ragupathy et al., 2023	PRJNA779375	SAMN23028279	115	64.71	5231506	252	529022	200922	100	0	4402
FDC1095	A1	South America	Brazil	São Paulo	1983	Ragupathy et al., 2023	PRJNA779375	SAMN23028280	140	64.7	5238626	212	481797	190751	100	0	4391
FDC1098	A1	South America	Brazil	São Paulo	1992	Ragupathy et al., 2023	PRJNA779375	SAMN23028281	166	64.7	5249353	210	525346	179151	100	0.36	4412
FDC1101	A1	South America	Brazil	São Paulo	1996	Ragupathy et al., 2023	PRJNA779375	SAMN23028282	128	64.73	5238019	202	529019	178829	100	0	4399
FDC1102	A1	South America	Brazil	São Paulo	1998	Ragupathy et al., 2023	PRJNA779375	SAMN23028283	121	64.73	5230431	216	384399	179151	100	0	4396
FDC1104	A1	South America	Brazil	São Paulo	1998	Ragupathy et al., 2023	PRJNA779375	SAMN23028284	108	64.71	5229197	207	529243	209263	100	0	4403
FDC1107	A1	South America	Brazil	São Paulo	1999	Ragupathy et al., 2023	PRJNA779375	SAMN23028285	124	64.72	5233131	207	366630	167512	100	0	4405
FDC1115	A1	South America	Brazil	São Paulo	1999	Ragupathy et al., 2023	PRJNA779375	SAMN23028286	119	64.7	5231475	225	528995	174623	100	0	4399
FDC1116	A1	South America	Brazil	São Paulo	1999	Ragupathy et al., 2023	PRJNA779375	SAMN23028287	156	64.71	5244404	202	529208	179349	100	0.09	4405
FDC1118	A1	South America	Brazil	São Paulo	1999	Ragupathy et al., 2023	PRJNA779375	SAMN23028288	116	64.72	5233437	202	529256	200950	100	0	4406
FDC1120	A1	South America	Brazil	São Paulo	2000	Ragupathy et al., 2023	PRJNA779375	SAMN23028289	126	64.72	5229851	203	381850	178941	100	0.04	4392
FDC1121	A1	South America	Brazil	São Paulo	2000	Ragupathy et al., 2023	PRJNA779375	SAMN23028290	123	64.71	5236168	232	479604	179151	100	0.12	4411
FDC1125	A1	South America	Brazil	São Paulo	2000	Ragupathy et al., 2023	PRJNA779375	SAMN23028291	104	64.72	5226729	252	529021	178980	100	0	4400
FDC1129	A1	South America	Brazil	São Paulo	2000	Ragupathy et al., 2023	PRJNA779375	SAMN23028292	137	64.71	5237548	216	528872	190762	100	0.36	4397
FDC1139	A1	South America	Brazil	São Paulo	1999	Ragupathy et al., 2023	PRJNA779375	SAMN23028293	110	64.73	5223140	216	529278	180676	100	0.36	4401
FDC1143	A1	South America	Brazil	São Paulo	2000	Ragupathy et al., 2023	PRJNA779375	SAMN23028295	110	64.72	5167260	225	529060	174601	100	0	4353
FDC1144	A1	South America	Brazil	São Paulo	2000	Ragupathy et al., 2023	PRJNA779375	SAMN23028296	145	64.66	5186526	200	436944	174588	100	0	4371
FDC1145	A1	South America	Brazil	São Paulo	2000	Ragupathy et al., 2023	PRJNA779375	SAMN23028297	129	64.73	5229816	210	454901	168629	100	0	4395
FDC1148	A1	South America	Brazil	São Paulo	2001	Ragupathy et al., 2023	PRJNA779375	SAMN23028298	126	64.72	5231270	212	529014	167412	100	0	4401
FDC1150	A1	South America	Brazil	São Paulo	2001	Ragupathy et al., 2023	PRJNA779375	PRJNA779375	141	64.71	5226773	202	454879	160856	99.64	0.36	4391
FDC1227	A1	South America	Brazil	São Paulo	2005	Ragupathy et al., 2023	PRJNA779375	SAMN23028302	107	64.72	5224273	216	479640	179969	100	0.02	4390
FDC1252	A1	South America	Brazil	São Paulo	2005	Ragupathy et al., 2023	PRJNA779375	SAMN23028304	120	64.71	5241596	229	481583	179144	100	0.18	4412
FDC1277	A1	South America	Brazil	São Paulo	2005	Ragupathy et al., 2023	PRJNA779375	SAMN23028306	117	64.71	5228319	229	479635	179903	100	0	4399
FDC1291	A1	South America	Brazil	São Paulo	2007	Ragupathy et al., 2023	PRJNA779375	SAMN23028308	121	64.71	5229223	229	529226	174588	100	0.18	4393
FDC1387	A1	South America	Brazil	São Paulo	2007	Ragupathy et al., 2023	PRJNA779375	SAMN23028312	132	64.73	5225644	200	454843	133588	100	0	4396
FDC1424	A1	South America	Brazil	São Paulo	2007	Ragupathy et al., 2023	PRJNA779375	SAMN23028313	137	64.71	5231679	202	436745	167214	100	0	4393
FDC1488	A1	South America	Brazil	São Paulo	2007	Ragupathy et al., 2023	PRJNA779375	SAMN23028314	128	64.7	5232226	200	529150	168124	100	0.12	4395
FDC1531	A1	South America	Brazil	São Paulo	2007	Ragupathy et al., 2023	PRJNA779375	PRJNA779375	121	64.72	5231762	203	528948	179151	100	0	4394
FDC1533	A1	South America	Brazil	São Paulo	2007	Ragupathy et al., 2023	PRJNA779375	SAMN23028317	123	64.73	5223853	200	454891	141281	100	0.36	4393
FDC1539	A1	South America	Brazil	São Paulo	2007	Ragupathy et al., 2023	PRJNA779375	SAMN23028318	127	64.69	5235281	203	454898	179079	100	0	4398
FDC1580	A1	South America	Brazil	São Paulo	2007	Ragupathy et al., 2023	PRJNA779375	SAMN23028319	110	64.71	5227432	202	529257	174616	100	0.21	4399
FDC1681	A1	South America	Brazil	São Paulo	2012	Ragupathy et al., 2023	PRJNA779375	SAMN23028321	116	64.71	5228619	216	527704	179151	100	0	4401
FDC2	A1	South America	Brazil	São Paulo	2001	Ragupathy et al., 2023	PRJNA779375	SAMN23028325	144	64.68	5241739	203	529255	178814	100	0.18	4410
FDC512	A1	South America	Brazil	São Paulo	2002	Ragupathy et al., 2023	PRJNA779375	SAMN23028332	118	64.73	5224661	202	384447	151475	100	0.54	4376
FDC544	A1	South America	Brazil	São Paulo	2002	Ragupathy et al., 2023	PRJNA779375	SAMN23028336	107	64.71	5170689	216	529250	179151	100	0.2	4437
FDC550	A1	South America	Brazil	São Paulo	2002	Ragupathy et al., 2023	PRJNA779375	SAMN23028338	132	64.73	5228880	202	396016	167209	100	0	4411
FDC551	A1	South America	Brazil	São Paulo	2002	Ragupathy et al., 2023	PRJNA779375	SAMN23028339	120	64.73	5173010	203	529240	180682	100	0	4396
FDC553	A1	South America	Brazil	São Paulo	2001	Ragupathy et al., 2023	PRJNA779375	SAMN23028340	125	64.73	5230908	200	529272	167478	100	0	4367
FDC559	A1	South America	Brazil	São Paulo		Ragupathy et al., 2023	PRJNA779375	SAMN23028341	141	64.73	5181088	200	529213	195299	100	0	4396
FDC560	A1	South America	Brazil	São Paulo	2001	Ragupathy et al., 2023	PRJNA779375	SAMN23028342	111	64.72	5225577	229	529010	180676	100	0	4352
FDC562	A1	South America	Brazil	São Paulo	2002	Ragupathy et al., 2023	PRJNA779375	SAMN23028343	149	64.71	5236219	224	268121	164642	100	0	4396
FDC565	A1	South America	Brazil	São Paulo	2002	Ragupathy et al., 2023	PRJNA779375	SAMN23028344	129	64.71	5176269	224	481790	179151	100	0	4389
FDC575	A1	South America	Brazil	São Paulo	2002	Ragupathy et al., 2023	PRJNA779375	SAMN23028345	143	64.72	5239784	223	366828	174600	100	0.18	4359
FDC704	A1	South America	Brazil	São Paulo	2002	Ragupathy et al., 2023	PRJNA779375	SAMN23028349	161	64.7	5248367	202	529253	180682	100	1.6	4434
FDC705	A1	South America	Brazil	São Paulo	2002	Ragupathy et al., 2023	PRJNA779375	SAMN23028350	118	64.74	5229864	203	454898	180585	100	0.28	4409
FDC714	A1	South America	Brazil	São Paulo	2002	Ragupathy et al., 2023	PRJNA779375	SAMN23028351	118	64.74	5234856	200	529262	180658	100	0.36	4406
FDC718	A1	South America	Brazil	São Paulo	2002	Ragupathy et al., 2023	PRJNA779375	SAMN23028352	137	64.72	5239878	225	534107	180682	100	0.36	4397
FDC719	A1	South America	Brazil	São Paulo	2002	Ragupathy et al., 2023	PRJNA779375	SAMN23028353	113	64.71	5230661	243	529228	179158	100	0	4401
FDC724	A1	South America	Brazil	São Paulo	2002	Ragupathy et al., 2023	PRJNA779375	SAMN23028354	127	64.72	5164562	229	288685	150333	100	0	4393
FDC748	A1	South America	Brazil	São Paulo	2002	Ragupathy et al., 2023	PRJNA779375	SAMN23028355	158	64.66	5185324	236	529255	174568	100	0.36	4363
FDC749	A1	South America	Brazil	São Paulo	2002	Ragupathy et al., 2023	PRJNA779375	SAMN23028356	115	64.71	5172060	224	529253	179902	100	0	4372
FDC75	A1	South America	Brazil	São Paulo	1998	Ragupathy et al., 2023	PRJNA779375	SAMN23028357	120	64.72	5170179	224	529007	178974	100	0	4358
FDC755	A1	South America	Brazil	São Paulo	2002	Ragupathy et al., 2023	PRJNA779375	SAMN23028358	125	64.74	5172100	200	384433	174266	100	0	4357
FDC764	A1	South America	Brazil	São Paulo	2002	Ragupathy et al., 2023	PRJNA779375	SAMN23028359	244	64.63	5298304	202	323469	160681	100	0	4361
FDC769	A1	South America	Brazil	São Paulo	2002	Ragupathy et al., 2023	PRJNA779375	SAMN23028360	116	64.71	5230750	207	529231	179930	100	0.09	4450
FDC782	A1	South America	Brazil	São Paulo	2002	Ragupathy et al., 2023	PRJNA779375	SAMN23028361	132	64.7	5237425	202	529016	190744	100	0.04	4398
FDC828	A1	South America	Brazil	São Paulo	1997	Ragupathy et al., 2023	PRJNA779375	SAMN03317018	121	64.78	5198397	306	425471	169307	100	0.2	4382
FDC102	A1	South America	Brazil	Santa Catarina		Ragupathy et al., 2023	PRJNA779375	SAMN23028269	115	64.78	5199899	200	528997	179972	100	0.18	4373
FDC628	A1	South America	Brazil	Santa Catarina	2001	Ragupathy et al., 2023	PRJNA273983	SAMN03317028	101	64.79	5178828	302	376887	148757	100	0.18	4374
FDC806	A1	South America	Brazil	Roraima	2002	Ragupathy et al., 2023	PRJNA779375	SAMN23028363	123	64.71	5229396	232	529220	174585	99.91	0	4364
FDC601	A1	South America	Brazil	Rio Grande do Sul	2002	Ragupathy et al., 2023	PRJNA779375	SAMN23028346	106	64.8	5191016	216	533782	179157	100	0	4410
FDC603	A1	South America	Brazil	Rio Grande do Sul		Ragupathy et al., 2023	PRJNA779375	SAMN23028347	123	64.73	5229240	202	454806	179151	100	0.18	4368
FDC654	A1	South America	Brazil	Rio Grande do Sul	1999	Ragupathy et al., 2023	PRJNA273983	SAMN03317029	114	64.73	5216137	301	710890	166242	100	0	4403
FDC1182	A1	South America	Brazil	Parana	2005	Ragupathy et al., 2023	PRJNA779375	SAMN23028300	112	64.72	5230517	229	529010	179886	100	0	4397
FDC1662	A1	South America	Brazil	Parana	2011	Ragupathy et al., 2023	PRJNA273983	SAMN03317017	103	64.73	5217277	285	656435	223972	100	0	4404
FDC1666	A1	South America	Brazil	Parana	2011	Ragupathy et al., 2023	PRJNA779375	SAMN23028320	130	64.69	5173204	203	374966	180682	100	0	4361
FDC1705	A1	South America	Brazil	Parana	2013	Ragupathy et al., 2023	PRJNA779375	SAMN23028322	143	64.71	5239228	202	529253	179151	100	0.54	4401
FDC1707	A1	South America	Brazil	Parana	2013	Ragupathy et al., 2023	PRJNA779375	SAMN23028323	137	64.7	5240186	216	529252	178988	100	0.24	4406
FDC1733	A1	South America	Brazil	Parana	2014	Ragupathy et al., 2023	PRJNA779375	SAMN23028324	126	64.78	5197968	216	501264	179362	100	0.31	4375
FDC636	A1	South America	Brazil	Parana	1996	Ragupathy et al., 2023	PRJNA273983	SAMN03317019	127	64.7	5195201	318	471274	134868	100	0	4384
FDC8	A1	South America	Brazil	Parana		Ragupathy et al., 2023	PRJNA779375	SAMN23028362	107	64.72	5166019	216	529018	180682	100	0	4403
306	A1	South America	Brazil	Parana	1997		PRJNA779375	SAMN02603846	3	64.71	5274174	33700	5175554	5175554	100	0	4470
FDC7	A1	South America	Brazil	Mato Grosso do Sul		Ragupathy et al., 2023	PRJNA779375	SAMN23028348	240	64.74	5278301	200	439763	179151	100	0	4398
FDC4	A1	South America	Brazil	Mato Grosso	2001	Ragupathy et al., 2023	PRJNA779375	SAMN23028368	135	64.71	5236424	206	529013	170830	100	0.37	4402
FL10000	A1	North America	USA	Florida	2009	Xu et al., 2023	PRJNA833305	SAMN27967756	3	64.69	5205084	20044	5139379	5139379	100	0	4374
FL10002	A1	North America	USA	Florida	2009	Xu et al., 2023	PRJNA833305	SAMN27967757	3	64.68	5206199	22162	5139848	5139848	100	0	4379
FL10012	A1	North America	USA	Florida	2009	Xu et al., 2023	PRJNA833305	SAMN27967758	3	64.69	5205129	22312	5139013	5139013	100	0	4376
FL10026	A1	North America	USA	Florida	2009	Xu et al., 2023	PRJNA833305	SAMN27967759	3	64.69	5205241	22465	5138662	5138662	100	0	4377
FL10027	A1	North America	USA	Florida	2009	Xu et al., 2023	PRJNA833305	SAMN27967760	3	64.68	5208110	22375	5141534	5141534	100	0	4384
FL10034	A1	North America	USA	Florida	2009	Xu et al., 2023	PRJNA833305	SAMN27967761	3	64.69	5209432	20187	5145531	5145531	100	0	4383
FL10036	A1	North America	USA	Florida	2009	Xu et al., 2023	PRJNA833305	SAMN27967762	3	64.68	5210141	20882	5146037	5146037	100	0	4374
FL10039	A1	North America	USA	Florida	2009	Xu et al., 2023	PRJNA833305	SAMN27967763	3	64.68	5206280	20404	5139905	5139905	100	0	4384
FL10045	A1	North America	USA	Florida	2009	Xu et al., 2023	PRJNA833305	SAMN27967764	3	64.68	5206217	20618	5140038	5140038	100	0	4378
FL10046	A1	North America	USA	Florida	2009	Xu et al., 2023	PRJNA833305	SAMN27967765	3	64.69	5204573	20516	5145153	5145153	100	0	4379
FL10079	A1	North America	USA	Florida	2009	Xu et al., 2023	PRJNA833305	SAMN27967766	3	64.69	5205931	20240	5139720	5139720	100	0	4374
FL10112	A1	North America	USA	Florida	2009	Xu et al., 2023	PRJNA833305	SAMN27967767	4	64.68	5207175	882	5139662	5139662	100	0	4382
FL10113	A1	North America	USA	Florida	2010	Xu et al., 2023	PRJNA833305	SAMN27967768	4	64.7	5200468	882	5133233	5133233	100	0	4380
FL10133	A1	North America	USA	Florida	2010	Xu et al., 2023	PRJNA833305	SAMN27967769	3	64.68	5209789	20291	5143622	5143622	100	0	4382
FL10188	A1	North America	USA	Florida	2010	Xu et al., 2023	PRJNA833305	SAMN27967770	3	64.69	5204672	9478	5147105	5147105	100	0	4396
FL10208	A1	North America	USA	Florida	2010	Xu et al., 2023	PRJNA833305	SAMN27967771	3	64.68	5211260	22060	5147302	5147302	100	0	4374
FL10217	A1	North America	USA	Florida	2011	Xu et al., 2023	PRJNA833305	SAMN27967772	3	64.69	5205411	20500	5139269	5139269	100	0	4376
FL10222	A1	North America	USA	Florida	2011	Xu et al., 2023	PRJNA833305	SAMN27967773	3	64.68	5204830	9906	5146751	5146751	100	0	4386
FL10297	A1	North America	USA	Florida	2011	Xu et al., 2023	PRJNA833305	SAMN27967774	3	64.68	5210290	20980	5146067	5146067	100	0	4370
FL10299	A1	North America	USA	Florida	2011	Xu et al., 2023	PRJNA833305	SAMN27967775	3	64.68	5211492	22693	5147102	5147102	100	0	4386
FL10305	A1	North America	USA	Florida	2011	Xu et al., 2023	PRJNA833305	SAMN27967776	3	64.69	5205754	20934	5139259	5139259	100	0	4374
FL10484	A1	North America	USA	Florida	2012	Xu et al., 2023	PRJNA833305	SAMN27967777	4	64.7	5191952	16267	5112616	5112616	100	0	4399
FL1059	A1	North America	USA	Florida	1998	Xu et al., 2023	PRJNA833305	SAMN27967778	4	64.69	5204538	898	5145599	5145599	100	0	4391
FL1060	A1	North America	USA	Florida	1998	Xu et al., 2023	PRJNA833305	SAMN27967779	3	64.68	5204884	9809	5146829	5146829	100	0	4387
FL1071	A1	North America	USA	Florida	1999	Xu et al., 2023	PRJNA833305	SAMN27967780	4	64.68	5205449	898	5146761	5146761	100	0	4391
FL1356	A1	North America	USA	Florida	2000	Xu et al., 2023	PRJNA833305	SAMN27967781	3	64.68	5209715	20714	5145572	5145572	100	0	4383
FL1400	A1	North America	USA	Florida	2000	Xu et al., 2023	PRJNA833305	SAMN27967782	3	64.69	5205617	20461	5139334	5139334	100	0	4379
FL1493	A1	North America	USA	Florida	2000	Xu et al., 2023	PRJNA833305	SAMN27967783	3	64.68	5204585	9408	5146780	5146780	100	0	4390
FL1560	A1	North America	USA	Florida	1999	Xu et al., 2023	PRJNA833305	SAMN27967784	3	64.68	5204256	9478	5146513	5146513	100	0	4385
FL1561	A1	North America	USA	Florida	1999	Xu et al., 2023	PRJNA833305	SAMN27967785	3	64.69	5204287	9508	5146516	5146516	100	0	4395
FL1565	A1	North America	USA	Florida	1999	Xu et al., 2023	PRJNA833305	SAMN27967786	4	64.68	5205550	898	5146397	5146397	100	0	4388
FL1568	A1	North America	USA	Florida	1999	Xu et al., 2023	PRJNA833305	SAMN27967787	4	64.68	5207650	882	5140070	5140070	100	0	4378
FL1569	A1	North America	USA	Florida	1999	Xu et al., 2023	PRJNA833305	SAMN27967788	4	64.68	5205602	898	5146286	5146286	100	0	4383
FL1570	A1	North America	USA	Florida	1999	Xu et al., 2023	PRJNA833305	SAMN27967789	3	64.68	5204857	9478	5146964	5146964	100	0	4389
FL1614	A1	North America	USA	Florida	1999	Xu et al., 2023	PRJNA833305	SAMN27967790	3	64.69	5209531	20463	5145825	5145825	100	0	4380
FL1615	A1	North America	USA	Florida	1999	Xu et al., 2023	PRJNA833305	SAMN27967791	3	64.68	5204833	9578	5146740	5146740	100	0	4385
FL1654	A1	North America	USA	Florida	2000	Xu et al., 2023	PRJNA833305	SAMN27967792	4	64.68	5205105	898	5146178	5146178	100	0	4386
FL1655	A1	North America	USA	Florida	2000	Xu et al., 2023	PRJNA833305	SAMN27967793	4	64.68	5205721	898	5146664	5146664	100	0	4397
FL1656	A1	North America	USA	Florida	2000	Xu et al., 2023	PRJNA833305	SAMN27967794	4	64.68	5205238	898	5146753	5146753	100	0	4395
FL1657	A1	North America	USA	Florida	2000	Xu et al., 2023	PRJNA833305	SAMN27967795	3	64.69	5209753	20423	5146087	5146087	100	0	4388
FL1658	A1	North America	USA	Florida	2000	Xu et al., 2023	PRJNA833305	SAMN27967796	3	64.69	5209620	20072	5145807	5145807	100	0	4378
FL1822	A1	North America	USA	Florida	2001	Xu et al., 2023	PRJNA833305	SAMN27967797	3	64.67	5205512	9578	5147547	5147547	100	0	4393
FL1857	A1	North America	USA	Florida	2001	Xu et al., 2023	PRJNA833305	SAMN27967798	3	64.68	5204982	9478	5147114	5147114	100	0	4392
FL1860	A1	North America	USA	Florida	2001	Xu et al., 2023	PRJNA833305	SAMN27967799	3	64.69	5209709	20338	5146328	5146328	100	0	4378
FL1861	A1	North America	USA	Florida	2001	Xu et al., 2023	PRJNA833305	SAMN27967800	4	64.68	5205707	898	5146554	5146554	100	0	4388
FL1875	A1	North America	USA	Florida	2001	Xu et al., 2023	PRJNA833305	SAMN27967801	3	64.68	5211096	20695	5147258	5147258	100	0	4387
FL1882	A1	North America	USA	Florida	2001	Xu et al., 2023	PRJNA833305	SAMN27967802	3	64.68	5204834	9478	5146969	5146969	100	0	4381
FL1883	A1	North America	USA	Florida	2001	Xu et al., 2023	PRJNA833305	SAMN27967803	3	64.68	5203563	9478	5145839	5145839	100	0	4397
FL1884	A1	North America	USA	Florida	2001	Xu et al., 2023	PRJNA833305	SAMN27967804	4	64.69	5199346	6784	5104695	5104695	100	0	4392
FL1885	A1	North America	USA	Florida	2001	Xu et al., 2023	PRJNA833305	SAMN27967805	4	64.68	5204861	898	5146064	5146064	100	0	4390
FL1890	A1	North America	USA	Florida	2001	Xu et al., 2023	PRJNA833305	SAMN27967806	3	64.68	5204212	9478	5146538	5146538	100	0	4394
FL1891	A1	North America	USA	Florida	2001	Xu et al., 2023	PRJNA833305	SAMN27967807	4	64.67	5206028	898	5147377	5147377	100	0	4386
FL1911	A1	North America	USA	Florida	2002	Xu et al., 2023	PRJNA833305	SAMN27967808	3	64.68	5204067	9478	5146299	5146299	100	0	4388
FL1913	A1	North America	USA	Florida	2002	Xu et al., 2023	PRJNA833305	SAMN27967809	3	64.68	5210430	20950	5146237	5146237	100	0	4383
FL1924	A1	North America	USA	Florida	2002	Xu et al., 2023	PRJNA833305	SAMN27967810	4	64.68	5204849	898	5146058	5146058	100	0	4377
FL1925	A1	North America	USA	Florida	2002	Xu et al., 2023	PRJNA833305	SAMN27967811	3	64.68	5204598	9613	5146705	5146705	100	0	4389
FL1926	A1	North America	USA	Florida	2002	Xu et al., 2023	PRJNA833305	SAMN27967812	3	64.68	5205862	20784	5139417	5139417	100	0	4377
FL1927	A1	North America	USA	Florida	2002	Xu et al., 2023	PRJNA833305	SAMN27967813	3	64.68	5204435	9378	5146711	5146711	100	0	4380
FL1928	A1	North America	USA	Florida	2002	Xu et al., 2023	PRJNA833305	SAMN27967814	4	64.68	5204327	898	5145736	5145736	100	0	4398
FL1946	A1	North America	USA	Florida	2002	Xu et al., 2023	PRJNA833305	SAMN27967815	4	64.68	5205114	898	5146067	5146067	100	0	4394
FL1947	A1	North America	USA	Florida	2002	Xu et al., 2023	PRJNA833305	SAMN27967816	3	64.69	5204693	9906	5146697	5146697	100	0	4377
FL1948	A1	North America	USA	Florida	2002	Xu et al., 2023	PRJNA833305	SAMN27967817	3	64.68	5203970	9478	5146071	5146071	100	0	4383
FL1966	A1	North America	USA	Florida	2002	Xu et al., 2023	PRJNA833305	SAMN27967818	3	64.69	5204787	20607	5138619	5138619	100	0	4378
FL1967	A1	North America	USA	Florida	2002	Xu et al., 2023	PRJNA833305	SAMN27967819	5	64.68	5200329	882	5131600	5131600	100	0	4382
FL1968	A1	North America	USA	Florida	2002	Xu et al., 2023	PRJNA833305	SAMN27967820	3	64.69	5201506	20435	5137977	5137977	100	0	4379
FL1969	A1	North America	USA	Florida	2002	Xu et al., 2023	PRJNA833305	SAMN27967821	4	64.67	5206238	1087	5141304	5141304	100	0	4377
FL1987	A1	North America	USA	Florida	2003	Xu et al., 2023	PRJNA833305	SAMN27967822	3	64.69	5208758	20674	5145555	5145555	100	0	4380
FL1988	A1	North America	USA	Florida	2003	Xu et al., 2023	PRJNA833305	SAMN27967823	3	64.69	5205352	20397	5139109	5139109	100	0	4381
FL1992	A1	North America	USA	Florida	2002	Xu et al., 2023	PRJNA833305	SAMN27967824	3	64.69	5203341	22775	5137343	5137343	100	0	4371
FL2087	A1	North America	USA	Florida	2003	Xu et al., 2023	PRJNA833305	SAMN27967825	3	64.69	5209981	20211	5146237	5146237	100	0	4383
FL2088	A1	North America	USA	Florida	2003	Xu et al., 2023	PRJNA833305	SAMN27967826	4	64.67	5205743	898	5146727	5146727	100	0	4387
FL2089	A1	North America	USA	Florida	2003	Xu et al., 2023	PRJNA833305	SAMN27967827	17	64.73	5190571	1656	3008542	3008542	100	0	4376
FL2090	A1	North America	USA	Florida	2003	Xu et al., 2023	PRJNA833305	SAMN27967828	3	64.68	5204624	9909	5146298	5146298	100	0	4393
FL2918	A1	North America	USA	Florida	2003	Xu et al., 2023	PRJNA833305	SAMN27967829	3	64.68	5204281	9478	5146613	5146613	100	0	4390
FL2919	A1	North America	USA	Florida	2003	Xu et al., 2023	PRJNA833305	SAMN27967830	3	64.69	5204608	20568	5138579	5138579	100	0	4372
FL2920	A1	North America	USA	Florida	2003	Xu et al., 2023	PRJNA833305	SAMN27967831	4	64.68	5205771	898	5146744	5146744	100	0	4393
FL2968	A1	North America	USA	Florida	2003	Xu et al., 2023	PRJNA833305	SAMN27967832	4	64.68	5204938	898	5146119	5146119	100	0	4389
FL2969	A1	North America	USA	Florida	2003	Xu et al., 2023	PRJNA833305	SAMN27967833	5	64.69	5201755	1047	5135639	5135639	100	0	4384
FL2970	A1	North America	USA	Florida	2003	Xu et al., 2023	PRJNA833305	SAMN27967834	3	64.67	5205055	9478	5147331	5147331	100	0	4390
FL2971	A1	North America	USA	Florida	2003	Xu et al., 2023	PRJNA833305	SAMN27967835	4	64.68	5204921	898	5146205	5146205	100	0	4376
FL2976	A1	North America	USA	Florida	2003	Xu et al., 2023	PRJNA833305	SAMN27967836	3	64.68	5209294	23153	5145850	5145850	100	0	4384
FL3152	A1	North America	USA	Florida	2003	Xu et al., 2023	PRJNA833305	SAMN27967837	3	64.68	5204925	9478	5147085	5147085	100	0	4393
FL3182	A1	North America	USA	Florida	2003	Xu et al., 2023	PRJNA833305	SAMN27967838	5	64.68	5206476	636	5146646	5146646	100	0	4384
FL3183	A1	North America	USA	Florida	2003	Xu et al., 2023	PRJNA833305	SAMN27967839	3	64.69	5204829	20103	5138848	5138848	100	0	4380
FL4948	A1	North America	USA	Florida	2004	Xu et al., 2023	PRJNA833305	SAMN27967840	3	64.68	5204086	11181	5146306	5146306	100	0	4392
FL4949	A1	North America	USA	Florida	2004	Xu et al., 2023	PRJNA833305	SAMN27967841	3	64.69	5203702	11238	5145988	5145988	100	0	4388
FL4950	A1	North America	USA	Florida	2004	Xu et al., 2023	PRJNA833305	SAMN27967842	3	64.68	5204329	11251	5146586	5146586	100	0	4390
FL4951	A1	North America	USA	Florida	2004	Xu et al., 2023	PRJNA833305	SAMN27967843	3	64.68	5204150	11251	5146207	5146207	100	0	4392
FL5985	A1	North America	USA	Florida	2004	Xu et al., 2023	PRJNA833305	SAMN27967844	3	64.69	5205199	20323	5139315	5139315	100	0	4380
FL6014	A1	North America	USA	Florida	2004	Xu et al., 2023	PRJNA833305	SAMN27967845	4	64.68	5205347	898	5146403	5146403	100	0	4388
FL6041	A1	North America	USA	Florida	2004	Xu et al., 2023	PRJNA833305	SAMN27967846	3	64.68	5210219	20587	5146388	5146388	100	0	4382
FL6090	A1	North America	USA	Florida	2004	Xu et al., 2023	PRJNA833305	SAMN27967847	3	64.69	5205093	22183	5138851	5138851	100	0	4373
FL6115	A1	North America	USA	Florida	2004	Xu et al., 2023	PRJNA833305	SAMN27967848	4	64.68	5203672	1127	5138449	5138449	100	0	4380
FL6116	A1	North America	USA	Florida	2004	Xu et al., 2023	PRJNA833305	SAMN27967849	4	64.68	5203766	1120	5139174	5139174	100	0	4389
FL6117	A1	North America	USA	Florida	2004	Xu et al., 2023	PRJNA833305	SAMN27967850	3	64.69	5206749	20742	5140236	5140236	100	0	4385
FL6241	A1	North America	USA	Florida	2004	Xu et al., 2023	PRJNA833305	SAMN27967851	4	64.68	5206597	882	5139348	5139348	100	0	4374
FL6264	A1	North America	USA	Florida	2004	Xu et al., 2023	PRJNA833305	SAMN27967852	4	64.67	5206196	898	5147435	5147435	100	0	4393
FL6282	A1	North America	USA	Florida	2004	Xu et al., 2023	PRJNA833305	SAMN27967853	4	64.67	5206743	898	5147584	5147584	100	0	4383
FL6285	A1	North America	USA	Florida	2004	Xu et al., 2023	PRJNA833305	SAMN27967854	3	64.68	5204264	11251	5146743	5146743	100	0	4386
FL6287	A1	North America	USA	Florida	2004	Xu et al., 2023	PRJNA833305	SAMN27967855	3	64.69	5204796	11251	5147022	5147022	100	0	4388
FL6294	A1	North America	USA	Florida	2004	Xu et al., 2023	PRJNA833305	SAMN27967856	3	64.68	5204111	22053	5140599	5140599	100	0	4384
FL6298	A1	North America	USA	Florida	2004	Xu et al., 2023	PRJNA833305	SAMN27967857	4	64.68	5205094	898	5146373	5146373	100	0	4379
FL6324	A1	North America	USA	Florida	2004	Xu et al., 2023	PRJNA833305	SAMN27967858	4	64.68	5205568	898	5146846	5146846	100	0	4389
FL6325	A1	North America	USA	Florida	2004	Xu et al., 2023	PRJNA833305	SAMN27967859	17	64.74	5184734	1656	2662824	2662824	100	0	4375
FL6326	A1	North America	USA	Florida	2004	Xu et al., 2023	PRJNA833305	SAMN27967860	3	64.69	5205036	20458	5138732	5138732	100	0	4374
FL6332	A1	North America	USA	Florida	2005	Xu et al., 2023	PRJNA833305	SAMN27967861	5	64.68	5206240	1118	5140188	5140188	100	0	4377
FL6340	A1	North America	USA	Florida	2005	Xu et al., 2023	PRJNA833305	SAMN27967862	3	64.69	5205602	20521	5139124	5139124	100	0	4378
FL6344	A1	North America	USA	Florida	2005	Xu et al., 2023	PRJNA833305	SAMN27967863	4	64.68	5204282	1036	5138997	5138997	100	0	4386
FL6351	A1	North America	USA	Florida	2005	Xu et al., 2023	PRJNA833305	SAMN27967864	3	64.68	5210021	20877	5144097	5144097	100	0	4380
FL6352	A1	North America	USA	Florida	2005	Xu et al., 2023	PRJNA833305	SAMN27967865	3	64.68	5204528	11251	5146704	5146704	100	0	4391
FL6364	A1	North America	USA	Florida	2005	Xu et al., 2023	PRJNA833305	SAMN27967866	3	64.69	5209969	20561	5146165	5146165	100	0	4383
FL6403	A1	North America	USA	Florida	2005	Xu et al., 2023	PRJNA833305	SAMN27967867	3	64.67	5205868	11381	5147833	5147833	100	0	4388
FL6404	A1	North America	USA	Florida	2005	Xu et al., 2023	PRJNA833305	SAMN27967868	4	64.68	5205556	898	5146228	5146228	100	0	4397
FL6405	A1	North America	USA	Florida	2005	Xu et al., 2023	PRJNA833305	SAMN27967869	4	64.68	5205829	898	5146996	5146996	100	0	4392
FL6475	A1	North America	USA	Florida	2004	Xu et al., 2023	PRJNA833305	SAMN27967870	3	64.68	5205041	9508	5147146	5147146	100	0	4394
FL6540	A1	North America	USA	Florida	2005	Xu et al., 2023	PRJNA833305	SAMN27967871	3	64.69	5209605	22532	5143950	5143950	100	0	4379
FL6541	A1	North America	USA	Florida	2005	Xu et al., 2023	PRJNA833305	SAMN27967872	3	64.68	5209255	20061	5145584	5145584	100	0	4380
FL6583	A1	North America	USA	Florida	2005	Xu et al., 2023	PRJNA833305	SAMN27967873	3	64.69	5209088	20637	5145643	5145643	100	0	4382
FL6595	A1	North America	USA	Florida	2005	Xu et al., 2023	PRJNA833305	SAMN27967874	3	64.68	5204658	11251	5146840	5146840	100	0	4387
FL6596	A1	North America	USA	Florida	2005	Xu et al., 2023	PRJNA833305	SAMN27967875	3	64.68	5204610	11251	5146761	5146761	100	0	4385
FL6608	A1	North America	USA	Florida	2005	Xu et al., 2023	PRJNA833305	SAMN27967876	3	64.69	5205992	20683	5139357	5139357	100	0	4379
FL6609	A1	North America	USA	Florida	2005	Xu et al., 2023	PRJNA833305	SAMN27967877	4	64.68	5205647	898	5146212	5146212	100	0	4393
FL6610	A1	North America	USA	Florida	2005	Xu et al., 2023	PRJNA833305	SAMN27967878	4	64.68	5205272	898	5146481	5146481	100	0	4384
FL6611	A1	North America	USA	Florida	2005	Xu et al., 2023	PRJNA833305	SAMN27967879	4	64.67	5206139	898	5147182	5147182	100	0	4390
FL6640	A1	North America	USA	Florida	2005	Xu et al., 2023	PRJNA833305	SAMN27967880	3	64.69	5210156	20648	5146365	5146365	100	0	4382
FL6641	A1	North America	USA	Florida	2005	Xu et al., 2023	PRJNA833305	SAMN27967881	18	64.73	5186740	506	2662901	2662901	100	0	4376
FL6737	A1	North America	USA	Florida	2005	Xu et al., 2023	PRJNA833305	SAMN27967882	4	64.73	5184713	16259	5098623	5098623	100	0	4374
FL6740	A1	North America	USA	Florida	2005	Xu et al., 2023	PRJNA833305	SAMN27967883	3	64.66	5204910	11281	5147041	5147041	100	0	4393
FL7013	A1	North America	USA	Florida	2005	Xu et al., 2023	PRJNA833305	SAMN27967884	19	64.73	5184158	505	2659996	2659996	100	0	4385
FL7033	A1	North America	USA	Florida	2005	Xu et al., 2023	PRJNA833305	SAMN27967885	3	64.7	5208002	17002	5146739	5146739	100	0	4385
FL7074	A1	North America	USA	Florida	2005	Xu et al., 2023	PRJNA833305	SAMN27967886	3	64.68	5210837	20932	5146662	5146662	100	0	4371
FL7077	A1	North America	USA	Florida	2005	Xu et al., 2023	PRJNA833305	SAMN27967887	3	64.7	5204192	18187	5146542	5146542	100	0	4379
FL7100	A1	North America	USA	Florida	2005	Xu et al., 2023	PRJNA833305	SAMN27967888	3	64.71	5207299	18575	5146223	5146223	100	0.36	4379
FL7103	A1	North America	USA	Florida	2005	Xu et al., 2023	PRJNA833305	SAMN27967889	17	64.74	5189654	1672	3004613	3004613	100	0	4379
FL7110	A1	North America	USA	Florida	2005	Xu et al., 2023	PRJNA833305	SAMN27967890	3	64.69	5207619	20742	5141005	5141005	100	0	4387
FL7112	A1	North America	USA	Florida	2005	Xu et al., 2023	PRJNA833305	SAMN27967891	4	64.68	5205246	898	5146093	5146093	100	0	4395
FL7114	A1	North America	USA	Florida	2005	Xu et al., 2023	PRJNA833305	SAMN27967892	3	64.68	5204206	9508	5146501	5146501	100	0	4393
FL7121	A1	North America	USA	Florida	2005	Xu et al., 2023	PRJNA833305	SAMN27967893	3	64.7	5193289	18299	5113643	5113643	100	0	4393
FL7132	A1	North America	USA	Florida	2005	Xu et al., 2023	PRJNA833305	SAMN27967894	4	64.68	5202590	1064	5137664	5137664	100	0	4381
FL7156	A1	North America	USA	Florida	2005	Xu et al., 2023	PRJNA833305	SAMN27967895	3	64.68	5204187	9478	5146519	5146519	100	0	4393
FL7158	A1	North America	USA	Florida	2005	Xu et al., 2023	PRJNA833305	SAMN27967896	3	64.67	5207899	22599	5142620	5142620	100	0	4371
FL7217	A1	North America	USA	Florida	2005	Xu et al., 2023	PRJNA833305	SAMN27967897	3	64.68	5204117	9578	5146218	5146218	100	0.54	4384
FL7253	A1	North America	USA	Florida	2005	Xu et al., 2023	PRJNA833305	SAMN27967898	4	64.68	5203337	1367	5137603	5137603	100	0	4383
FL7299	A1	North America	USA	Florida	2005	Xu et al., 2023	PRJNA833305	SAMN27967899	4	64.69	5207507	882	5140220	5140220	100	0	4377
FL7302	A1	North America	USA	Florida	2005	Xu et al., 2023	PRJNA833305	SAMN27967900	4	64.68	5204783	898	5145886	5145886	100	0	4384
FL7314	A1	North America	USA	Florida	2005	Xu et al., 2023	PRJNA833305	SAMN27967901	3	64.68	5204348	11151	5146705	5146705	100	0	4384
FL7492	A1	North America	USA	Florida	2005	Xu et al., 2023	PRJNA833305	SAMN27967902	3	64.68	5205798	20459	5139468	5139468	100	0	4375
FL7494	A1	North America	USA	Florida	2005	Xu et al., 2023	PRJNA833305	SAMN27967903	3	64.68	5204943	9508	5147138	5147138	100	0	4389
FL7532	A1	North America	USA	Florida	2005	Xu et al., 2023	PRJNA833305	SAMN27967904	3	64.68	5200676	20815	5133804	5133804	100	0	4378
FL7580	A1	North America	USA	Florida	2005	Xu et al., 2023	PRJNA833305	SAMN27967905	3	64.69	5205852	22609	5139730	5139730	100	0	4378
FL7589	A1	North America	USA	Florida	2005	Xu et al., 2023	PRJNA833305	SAMN27967906	4	64.68	5205212	898	5146345	5146345	100	0	4376
FL7592	A1	North America	USA	Florida	2005	Xu et al., 2023	PRJNA833305	SAMN27967907	4	64.68	5205520	898	5146296	5146296	100	0	4388
FL7601	A1	North America	USA	Florida	2005	Xu et al., 2023	PRJNA833305	SAMN27967908	5	64.7	5207658	634	5145664	5145664	100	0	4378
FL7605	A1	North America	USA	Florida	2005	Xu et al., 2023	PRJNA833305	SAMN27967909	3	64.68	5206176	20957	5139558	5139558	100	0	4376
FL7674	A1	North America	USA	Florida	2005	Xu et al., 2023	PRJNA833305	SAMN27967910	3	64.68	5209749	20433	5146173	5146173	100	0	4375
FL7677	A1	North America	USA	Florida	2005	Xu et al., 2023	PRJNA833305	SAMN27967911	3	64.69	5209201	20531	5143109	5143109	100	0	4371
FL7679	A1	North America	USA	Florida	2005	Xu et al., 2023	PRJNA833305	SAMN27967912	3	64.69	5209590	20373	5145873	5145873	100	0	4375
FL7680	A1	North America	USA	Florida	2005	Xu et al., 2023	PRJNA833305	SAMN27967913	3	64.68	5204379	11051	5146771	5146771	100	0	4390
FL7685	A1	North America	USA	Florida	2005	Xu et al., 2023	PRJNA833305	SAMN27967914	4	64.68	5204224	1255	5136346	5136346	100	0	4379
FL7692	A1	North America	USA	Florida	2005	Xu et al., 2023	PRJNA833305	SAMN27967915	4	64.68	5203609	1251	5134034	5134034	100	0	4376
FL7781	A1	North America	USA	Florida	2006	Xu et al., 2023	PRJNA833305	SAMN27967916	3	64.69	5209432	20867	5145422	5145422	100	0	4387
FL7784	A1	North America	USA	Florida	2006	Xu et al., 2023	PRJNA833305	SAMN27967917	3	64.68	5202938	11151	5146310	5146310	100	0	4376
FL7804	A1	North America	USA	Florida	2006	Xu et al., 2023	PRJNA833305	SAMN27967918	3	64.68	5204238	9478	5146595	5146595	100	0	4389
FL7806	A1	North America	USA	Florida	2006	Xu et al., 2023	PRJNA833305	SAMN27967919	4	64.68	5207185	882	5139688	5139688	100	0	4377
FL7807	A1	North America	USA	Florida	2006	Xu et al., 2023	PRJNA833305	SAMN27967920	4	64.68	5204121	1041	5139327	5139327	100	0	4377
FL7810	A1	North America	USA	Florida	2006	Xu et al., 2023	PRJNA833305	SAMN27967921	3	64.68	5204127	9478	5146359	5146359	100	0	4392
FL7811	A1	North America	USA	Florida	2006	Xu et al., 2023	PRJNA833305	SAMN27967922	4	64.68	5205376	898	5146654	5146654	100	0	4389
FL7813	A1	North America	USA	Florida	2006	Xu et al., 2023	PRJNA833305	SAMN27967923	3	64.68	5206684	22686	5139884	5139884	100	0	4375
FL7817	A1	North America	USA	Florida	2006	Xu et al., 2023	PRJNA833305	SAMN27967924	3	64.67	5204966	11251	5146973	5146973	100	0	4395
FL7818	A1	North America	USA	Florida	2006	Xu et al., 2023	PRJNA833305	SAMN27967925	3	64.68	5207237	20970	5146064	5146064	100	0	4377
FL7819	A1	North America	USA	Florida	2006	Xu et al., 2023	PRJNA833305	SAMN27967926	4	64.68	5205346	898	5146388	5146388	100	0	4391
FL7820	A1	North America	USA	Florida	2006	Xu et al., 2023	PRJNA833305	SAMN27967927	3	64.68	5205802	20801	5139389	5139389	100	0	4380
FL7846	A1	North America	USA	Florida	2006	Xu et al., 2023	PRJNA833305	SAMN27967928	3	64.68	5204618	12139	5146875	5146875	100	0	4390
FL7847	A1	North America	USA	Florida	2006	Xu et al., 2023	PRJNA833305	SAMN27967929	3	64.68	5204561	11251	5146787	5146787	100	0	4398
FL7855	A1	North America	USA	Florida	2006	Xu et al., 2023	PRJNA833305	SAMN27967930	3	64.68	5204048	9508	5146119	5146119	100	0	4387
FL7866	A1	North America	USA	Florida	2006	Xu et al., 2023	PRJNA833305	SAMN27967931	3	64.69	5210074	22620	5145868	5145868	100	0	4382
FL7867	A1	North America	USA	Florida	2006	Xu et al., 2023	PRJNA833305	SAMN27967932	3	64.68	5204839	9508	5146969	5146969	100	0	4389
FL7869	A1	North America	USA	Florida	2006	Xu et al., 2023	PRJNA833305	SAMN27967933	3	64.68	5210366	20927	5146195	5146195	100	0	4381
FL7870	A1	North America	USA	Florida	2006	Xu et al., 2023	PRJNA833305	SAMN27967934	3	64.68	5205628	20454	5139464	5139464	100	0	4382
FL7873	A1	North America	USA	Florida	2006	Xu et al., 2023	PRJNA833305	SAMN27967935	3	64.68	5205096	11498	5147018	5147018	100	0	4399
FL7879	A1	North America	USA	Florida	2006	Xu et al., 2023	PRJNA833305	SAMN27967936	3	64.68	5206569	22438	5140141	5140141	100	0	4378
FL7922	A1	North America	USA	Florida	2006	Xu et al., 2023	PRJNA833305	SAMN27967937	4	64.69	5204956	898	5146375	5146375	100	0	4390
FL7924	A1	North America	USA	Florida	2006	Xu et al., 2023	PRJNA833305	SAMN27967938	3	64.68	5204395	21153	5139759	5139759	100	0	4383
FL7926	A1	North America	USA	Florida	2006	Xu et al., 2023	PRJNA833305	SAMN27967939	4	64.69	5204723	898	5145895	5145895	100	0	4386
FL7927	A1	North America	USA	Florida	2006	Xu et al., 2023	PRJNA833305	SAMN27967940	3	64.69	5205093	20456	5138586	5138586	100	0	4380
FL7974	A1	North America	USA	Florida	2006	Xu et al., 2023	PRJNA833305	SAMN27967941	3	64.68	5204679	12570	5146355	5146355	100	0	4392
FL7983	A1	North America	USA	Florida	2006	Xu et al., 2023	PRJNA833305	SAMN27967942	3	64.68	5204319	9578	5146551	5146551	100	0	4387
FL7988	A1	North America	USA	Florida	2006	Xu et al., 2023	PRJNA833305	SAMN27967943	4	64.68	5203199	1476	5137615	5137615	100	0	4385
FL8001	A1	North America	USA	Florida	2006	Xu et al., 2023	PRJNA833305	SAMN27967944	4	64.69	5206400	882	5139167	5139167	100	0	4374
FL8009	A1	North America	USA	Florida	2006	Xu et al., 2023	PRJNA833305	SAMN27967945	3	64.68	5204799	11351	5146906	5146906	100	0	4387
FL8010	A1	North America	USA	Florida	2006	Xu et al., 2023	PRJNA833305	SAMN27967946	3	64.69	5204660	20394	5138654	5138654	100	0	4370
FL8024	A1	North America	USA	Florida	2006	Xu et al., 2023	PRJNA833305	SAMN27967947	3	64.69	5202279	23015	5138273	5138273	100	0	4373
FL8039	A1	North America	USA	Florida	2006	Xu et al., 2023	PRJNA833305	SAMN27967948	3	64.68	5207273	20702	5142106	5142106	100	0	4382
FL8060	A1	North America	USA	Florida	2006	Xu et al., 2023	PRJNA833305	SAMN27967949	3	64.68	5205584	22996	5139279	5139279	100	0	4375
FL8061	A1	North America	USA	Florida	2006	Xu et al., 2023	PRJNA833305	SAMN27967950	3	64.68	5206558	20800	5140087	5140087	100	0	4382
FL8062	A1	North America	USA	Florida	2006	Xu et al., 2023	PRJNA833305	SAMN27967951	3	64.68	5210416	22782	5146148	5146148	100	0	4372
FL8101	A1	North America	USA	Florida	2006	Xu et al., 2023	PRJNA833305	SAMN27967952	20	64.73	5184483	505	3005521	3005521	100	0	4392
FL8102	A1	North America	USA	Florida	2006	Xu et al., 2023	PRJNA833305	SAMN27967953	19	64.73	5184035	898	3004513	3004513	100	0	4382
FL8391	A1	North America	USA	Florida	2006	Xu et al., 2023	PRJNA833305	SAMN27967954	3	64.68	5210821	22137	5146829	5146829	100	0	4381
FL8431	A1	North America	USA	Florida	2006	Xu et al., 2023	PRJNA833305	SAMN27967955	3	64.68	5210915	22060	5147105	5147105	100	0	4377
FL8486	A1	North America	USA	Florida	2006	Xu et al., 2023	PRJNA833305	SAMN27967956	4	64.68	5204651	898	5146024	5146024	100	0	4390
FL8634	A1	North America	USA	Florida	2006	Xu et al., 2023	PRJNA833305	SAMN27967957	3	64.68	5204695	11251	5146856	5146856	100	0	4385
FL8644	A1	North America	USA	Florida	2006	Xu et al., 2023	PRJNA833305	SAMN27967958	3	64.68	5210038	22367	5143767	5143767	100	0	4386
FL8776	A1	North America	USA	Florida	2006	Xu et al., 2023	PRJNA833305	SAMN27967959	3	64.68	5206833	22519	5140400	5140400	100	0	4380
FL8790	A1	North America	USA	Florida	2006	Xu et al., 2023	PRJNA833305	SAMN27967960	3	64.68	5204499	11251	5146406	5146406	100	0	4388
FL8911	A1	North America	USA	Florida	2006	Xu et al., 2023	PRJNA833305	SAMN27967961	4	64.69	5206002	882	5138749	5138749	100	0	4381
FL8923	A1	North America	USA	Florida	2006	Xu et al., 2023	PRJNA833305	SAMN27967962	4	64.68	5205760	898	5146602	5146602	100	0	4388
FL8925	A1	North America	USA	Florida	2006	Xu et al., 2023	PRJNA833305	SAMN27967963	4	64.67	5206571	898	5147083	5147083	100	0	4393
FL9014	A1	North America	USA	Florida	2006	Xu et al., 2023	PRJNA833305	SAMN27967964	4	64.68	5206718	882	5139167	5139167	100	0	4382
FL9024	A1	North America	USA	Florida	2006	Xu et al., 2023	PRJNA833305	SAMN27967965	3	64.68	5205835	23027	5139499	5139499	100	0	4374
FL9058	A1	North America	USA	Florida	2006	Xu et al., 2023	PRJNA833305	SAMN27967966	5	64.71	5188929	6704	5094670	5094670	100	0	4373
FL9059	A1	North America	USA	Florida	2006	Xu et al., 2023	PRJNA833305	SAMN27967967	3	64.68	5206638	22659	5139889	5139889	100	0	4372
FL9122	A1	North America	USA	Florida	2006	Xu et al., 2023	PRJNA833305	SAMN27967968	3	64.69	5209748	20630	5143557	5143557	100	0	4379
FL9133	A1	North America	USA	Florida	2006	Xu et al., 2023	PRJNA833305	SAMN27967969	3	64.68	5206297	20117	5139354	5139354	100	0	4375
FL9145	A1	North America	USA	Florida	2006	Xu et al., 2023	PRJNA833305	SAMN27967970	3	64.68	5209047	20399	5143087	5143087	100	0	4377
FL9146	A1	North America	USA	Florida	2006	Xu et al., 2023	PRJNA833305	SAMN27967971	4	64.69	5206547	882	5138773	5138773	100	0	4380
FL9170	A1	North America	USA	Florida	2006	Xu et al., 2023	PRJNA833305	SAMN27967972	3	64.68	5210577	20789	5146305	5146305	100	0	4383
FL9181	A1	North America	USA	Florida	2007	Xu et al., 2023	PRJNA833305	SAMN27967973	3	64.69	5209980	23322	5143435	5143435	100	0	4372
FL9182	A1	North America	USA	Florida	2007	Xu et al., 2023	PRJNA833305	SAMN27967974	8	64.68	5212296	505	5146364	5146364	100	0	4391
FL9187	A1	North America	USA	Florida	2007	Xu et al., 2023	PRJNA833305	SAMN27967975	3	64.69	5193673	20583	5129457	5129457	100	0	4375
FL9191	A1	North America	USA	Florida	2007	Xu et al., 2023	PRJNA833305	SAMN27967976	3	64.68	5207588	20759	5146626	5146626	100	0	4378
FL9192	A1	North America	USA	Florida	2007	Xu et al., 2023	PRJNA833305	SAMN27967977	3	64.69	5210116	22947	5146378	5146378	100	0	4379
FL9205	A1	North America	USA	Florida	2007	Xu et al., 2023	PRJNA833305	SAMN27967978	3	64.68	5204130	9478	5146262	5146262	100	0	4391
FL9207	A1	North America	USA	Florida	2007	Xu et al., 2023	PRJNA833305	SAMN27967979	3	64.69	5204733	21291	5139638	5139638	100	0	4379
FL9208	A1	North America	USA	Florida	2007	Xu et al., 2023	PRJNA833305	SAMN27967980	3	64.68	5205677	20913	5139022	5139022	100	0	4377
FL9209	A1	North America	USA	Florida	2007	Xu et al., 2023	PRJNA833305	SAMN27967981	3	64.69	5205529	22331	5138904	5138904	100	0	4374
FL9210	A1	North America	USA	Florida	2007	Xu et al., 2023	PRJNA833305	SAMN27967982	3	64.68	5205626	22543	5145846	5145846	100	0	4390
FL9214	A1	North America	USA	Florida	2007	Xu et al., 2023	PRJNA833305	SAMN27967983	3	64.69	5204755	22974	5138372	5138372	100	0	4376
FL9215	A1	North America	USA	Florida	2007	Xu et al., 2023	PRJNA833305	SAMN27967984	3	64.69	5209342	20534	5145378	5145378	100	0	4384
FL9222	A1	North America	USA	Florida	2007	Xu et al., 2023	PRJNA833305	SAMN27967985	3	64.69	5206254	20857	5139626	5139626	100	0	4376
FL9223	A1	North America	USA	Florida	2007	Xu et al., 2023	PRJNA833305	SAMN27967986	3	64.69	5209789	20708	5145838	5145838	100	0	4378
FL9243	A1	North America	USA	Florida	2006	Xu et al., 2023	PRJNA833305	SAMN27967987	4	64.68	5208274	882	5140933	5140933	100	0	4382
FL9245	A1	North America	USA	Florida	2006	Xu et al., 2023	PRJNA833305	SAMN27967988	3	64.68	5204440	11251	5146666	5146666	100	0	4389
FL9258	A1	North America	USA	Florida	2007	Xu et al., 2023	PRJNA833305	SAMN27967989	3	64.68	5207363	20426	5140985	5140985	100	0	4378
FL9272	A1	North America	USA	Florida	2007	Xu et al., 2023	PRJNA833305	SAMN27967990	3	64.69	5208973	20613	5142799	5142799	100	0	4381
FL9275	A1	North America	USA	Florida	2007	Xu et al., 2023	PRJNA833305	SAMN27967991	5	64.68	5202496	882	5133803	5133803	100	0	4378
FL9290	A1	North America	USA	Florida	2007	Xu et al., 2023	PRJNA833305	SAMN27967992	3	64.7	5209171	20310	5145233	5145233	100	0	4380
FL9291	A1	North America	USA	Florida	2007	Xu et al., 2023	PRJNA833305	SAMN27967993	3	64.68	5205984	20415	5139908	5139908	100	0	4376
FL9292	A1	North America	USA	Florida	2007	Xu et al., 2023	PRJNA833305	SAMN27967994	3	64.68	5204756	11682	5146482	5146482	100	0	4386
FL9293	A1	North America	USA	Florida	2007	Xu et al., 2023	PRJNA833305	SAMN27967995	3	64.69	5205913	22186	5139430	5139430	100	0	4378
FL9294	A1	North America	USA	Florida	2007	Xu et al., 2023	PRJNA833305	SAMN27967996	4	64.68	5206611	882	5139016	5139016	100	0	4378
FL9302	A1	North America	USA	Florida	2007	Xu et al., 2023	PRJNA833305	SAMN27967997	3	64.69	5203769	9906	5145567	5145567	100	0	4395
FL9311	A1	North America	USA	Florida	2007	Xu et al., 2023	PRJNA833305	SAMN27967998	3	64.69	5209575	19998	5146044	5146044	100	0	4380
FL9312	A1	North America	USA	Florida	2007	Xu et al., 2023	PRJNA833305	SAMN27967999	3	64.68	5204579	11251	5146799	5146799	100	0	4392
FL9313	A1	North America	USA	Florida	2007	Xu et al., 2023	PRJNA833305	SAMN27968000	4	64.68	5203217	1130	5138342	5138342	100	0	4373
FL9317	A1	North America	USA	Florida	2007	Xu et al., 2023	PRJNA833305	SAMN27968001	3	64.68	5210393	22190	5144529	5144529	100	0	4382
FL9331	A1	North America	USA	Florida	2007	Xu et al., 2023	PRJNA833305	SAMN27968002	3	64.68	5200998	21326	5138004	5138004	100	0	4378
FL9367	A1	North America	USA	Florida	2007	Xu et al., 2023	PRJNA833305	SAMN27968003	3	64.68	5210069	22546	5146037	5146037	100	0	4382
FL9374	A1	North America	USA	Florida	2007	Xu et al., 2023	PRJNA833305	SAMN27968004	4	64.68	5207898	882	5141229	5141229	100	0	4380
FL9380	A1	North America	USA	Florida	2007	Xu et al., 2023	PRJNA833305	SAMN27968005	3	64.69	5205319	20112	5139351	5139351	100	0	4376
FL9409	A1	North America	USA	Florida	2007	Xu et al., 2023	PRJNA833305	SAMN27968006	4	64.68	5208196	882	5141210	5141210	100	0	4378
FL9417	A1	North America	USA	Florida	2007	Xu et al., 2023	PRJNA833305	SAMN27968007	4	64.68	5206680	882	5139548	5139548	100	0	4380
FL9424	A1	North America	USA	Florida	2007	Xu et al., 2023	PRJNA833305	SAMN27968008	3	64.68	5205644	20800	5138800	5138800	100	0	4374
FL9448	A1	North America	USA	Florida	2007	Xu et al., 2023	PRJNA833305	SAMN27968009	3	64.69	5206202	20541	5139790	5139790	100	0	4366
FL9517	A1	North America	USA	Florida	2007	Xu et al., 2023	PRJNA833305	SAMN27968010	3	64.68	5205669	22205	5139560	5139560	100	0	4379
FL9525	A1	North America	USA	Florida	2007	Xu et al., 2023	PRJNA833305	SAMN27968011	3	64.69	5209927	20549	5146049	5146049	100	0	4380
FL9526	A1	North America	USA	Florida	2007	Xu et al., 2023	PRJNA833305	SAMN27968012	3	64.68	5204626	11679	5146355	5146355	100	0	4397
FL9532	A1	North America	USA	Florida	2007	Xu et al., 2023	PRJNA833305	SAMN27968013	3	64.68	5207001	20579	5146128	5146128	100	0	4375
FL9540	A1	North America	USA	Florida	2007	Xu et al., 2023	PRJNA833305	SAMN27968014	3	64.68	5207343	23295	5140615	5140615	100	0	4377
FL9552	A1	North America	USA	Florida	2007	Xu et al., 2023	PRJNA833305	SAMN27968015	3	64.68	5205923	23245	5139555	5139555	100	0	4376
FL9570	A1	North America	USA	Florida	2007	Xu et al., 2023	PRJNA833305	SAMN27968016	4	64.69	5206801	882	5140307	5140307	100	0	4378
FL9571	A1	North America	USA	Florida	2007	Xu et al., 2023	PRJNA833305	SAMN27968017	3	64.69	5209441	21875	5146211	5146211	100	0	4379
FL9619	A1	North America	USA	Florida	2007	Xu et al., 2023	PRJNA833305	SAMN27968018	3	64.68	5205780	22260	5139616	5139616	100	0	4376
FL9620	A1	North America	USA	Florida	2007	Xu et al., 2023	PRJNA833305	SAMN27968019	3	64.69	5205059	20421	5139077	5139077	100	0	4377
FL9621	A1	North America	USA	Florida	2007	Xu et al., 2023	PRJNA833305	SAMN27968020	3	64.69	5206579	15990	5145812	5145812	100	0	4376
FL9622	A1	North America	USA	Florida	2007	Xu et al., 2023	PRJNA833305	SAMN27968021	3	64.69	5204803	20387	5139055	5139055	100	0	4380
FL9625	A1	North America	USA	Florida	2007	Xu et al., 2023	PRJNA833305	SAMN27968022	3	64.68	5202745	20829	5136269	5136269	100	0	4377
FL9643	A1	North America	USA	Florida	2007	Xu et al., 2023	PRJNA833305	SAMN27968023	4	64.69	5201315	1236	5136414	5136414	100	0	4373
FL9651	A1	North America	USA	Florida	2007	Xu et al., 2023	PRJNA833305	SAMN27968024	3	64.68	5210096	22178	5146245	5146245	100	0	4375
FL9653	A1	North America	USA	Florida	2007	Xu et al., 2023	PRJNA833305	SAMN27968025	4	64.68	5205132	898	5146235	5146235	100	0	4389
FL9705	A1	North America	USA	Florida	2007	Xu et al., 2023	PRJNA833305	SAMN27968026	3	64.68	5210747	22746	5146429	5146429	100	0	4380
FL9709	A1	North America	USA	Florida	2007	Xu et al., 2023	PRJNA833305	SAMN27968027	3	64.68	5205596	22016	5139776	5139776	100	0	4368
FL9723	A1	North America	USA	Florida	2008	Xu et al., 2023	PRJNA833305	SAMN27968028	3	64.69	5203286	22406	5139394	5139394	100	0	4381
FL9760	A1	North America	USA	Florida	2008	Xu et al., 2023	PRJNA833305	SAMN27968029	4	64.68	5208663	882	5146646	5146646	100	0	4376
FL9769	A1	North America	USA	Florida	2008	Xu et al., 2023	PRJNA833305	SAMN27968030	3	64.68	5204687	11151	5147054	5147054	100	0	4379
FL9773	A1	North America	USA	Florida	2008	Xu et al., 2023	PRJNA833305	SAMN27968031	3	64.67	5193233	20610	5126852	5126852	100	0	4377
FL9784	A1	North America	USA	Florida	2008	Xu et al., 2023	PRJNA833305	SAMN27968032	3	64.69	5206701	22589	5140633	5140633	100	0	4378
FL9785	A1	North America	USA	Florida	2008	Xu et al., 2023	PRJNA833305	SAMN27968033	3	64.7	5201230	15654	5138741	5138741	100	0	4370
FL9788	A1	North America	USA	Florida	2008	Xu et al., 2023	PRJNA833305	SAMN27968034	3	64.68	5203679	9478	5146111	5146111	100	0	4389
FL9789	A1	North America	USA	Florida	2008	Xu et al., 2023	PRJNA833305	SAMN27968035	3	64.68	5205888	22559	5139425	5139425	100	0	4381
FL9791	A1	North America	USA	Florida	2008	Xu et al., 2023	PRJNA833305	SAMN27968036	3	64.68	5204109	9378	5146435	5146435	100	0	4384
FL9792	A1	North America	USA	Florida	2008	Xu et al., 2023	PRJNA833305	SAMN27968037	3	64.68	5210340	22422	5146231	5146231	100	0	4375
FL9793	A1	North America	USA	Florida	2008	Xu et al., 2023	PRJNA833305	SAMN27968038	3	64.69	5204608	20338	5138758	5138758	100	0	4375
FL9794	A1	North America	USA	Florida	2008	Xu et al., 2023	PRJNA833305	SAMN27968039	3	64.69	5209932	19780	5146533	5146533	100	0	4383
FL9797	A1	North America	USA	Florida	2008	Xu et al., 2023	PRJNA833305	SAMN27968041	3	64.7	5209890	22099	5146119	5146119	100	0	4379
FL9798	A1	North America	USA	Florida	2008	Xu et al., 2023	PRJNA833305	SAMN27968042	4	64.68	5202941	1353	5134917	5134917	100	0	4382
FL9799	A1	North America	USA	Florida	2008	Xu et al., 2023	PRJNA833305	SAMN27968043	3	64.69	5209338	20800	5145295	5145295	100	0	4384
FL9800	A1	North America	USA	Florida	2008	Xu et al., 2023	PRJNA833305	SAMN27968044	3	64.68	5204839	11181	5146870	5146870	100	0	4389
FL9801	A1	North America	USA	Florida	2008	Xu et al., 2023	PRJNA833305	SAMN27968045	4	64.68	5207739	882	5139798	5139798	100	0	4377
FL9803	A1	North America	USA	Florida	2008	Xu et al., 2023	PRJNA833305	SAMN27968046	4	64.68	5207148	882	5139453	5139453	100	0	4379
FL9804	A1	North America	USA	Florida	2008	Xu et al., 2023	PRJNA833305	SAMN27968047	5	64.69	5214073	882	5140136	5140136	100	0	4385
FL9805	A1	North America	USA	Florida	2008	Xu et al., 2023	PRJNA833305	SAMN27968048	3	64.69	5206824	20666	5140287	5140287	100	0	4377
FL9811	A1	North America	USA	Florida	2008	Xu et al., 2023	PRJNA833305	SAMN27968049	4	64.67	5205183	898	5146361	5146361	100	0	4389
FL9813	A1	North America	USA	Florida	2008	Xu et al., 2023	PRJNA833305	SAMN27968050	4	64.72	5187497	16259	5098883	5098883	100	0	4373
FL9814	A1	North America	USA	Florida	2008	Xu et al., 2023	PRJNA833305	SAMN27968051	3	64.68	5207441	20259	5141449	5141449	100	0	4387
FL9818	A1	North America	USA	Florida	2008	Xu et al., 2023	PRJNA833305	SAMN27968052	3	64.69	5206514	20800	5145511	5145511	100	0	4385
FL9824	A1	North America	USA	Florida	2008	Xu et al., 2023	PRJNA833305	SAMN27968053	3	64.69	5210184	22366	5146243	5146243	100	0	4375
FL9841	A1	North America	USA	Florida	2008	Xu et al., 2023	PRJNA833305	SAMN27968054	3	64.69	5205717	22850	5145965	5145965	100	0	4371
FL9852	A1	North America	USA	Florida	2008	Xu et al., 2023	PRJNA833305	SAMN27968055	3	64.68	5210485	20555	5144383	5144383	100	0	4382
FL9856	A1	North America	USA	Florida	2008	Xu et al., 2023	PRJNA833305	SAMN27968056	3	64.68	5204503	9478	5146510	5146510	100	0	4392
FL9857	A1	North America	USA	Florida	2008	Xu et al., 2023	PRJNA833305	SAMN27968057	3	64.68	5207382	22550	5140225	5140225	100	0	4381
FL9864	A1	North America	USA	Florida	2008	Xu et al., 2023	PRJNA833305	SAMN27968058	3	64.68	5204525	11151	5146766	5146766	100	0	4383
FL9869	A1	North America	USA	Florida	2008	Xu et al., 2023	PRJNA833305	SAMN27968059	3	64.67	5204886	9608	5146963	5146963	100	0	4384
FL9870	A1	North America	USA	Florida	2008	Xu et al., 2023	PRJNA833305	SAMN27968060	3	64.69	5203319	9478	5145576	5145576	100	0	4384
FL9889	A1	North America	USA	Florida	2008	Xu et al., 2023	PRJNA833305	SAMN27968061	5	64.59	5377869	16259	5150597	5150597	100	0	4515
FL989	A1	North America	USA	Florida	1997	Xu et al., 2023	PRJNA833305	SAMN27968062	3	64.68	5204760	9508	5146955	5146955	100	0	4385
FL9895	A1	North America	USA	Florida	2008	Xu et al., 2023	PRJNA833305	SAMN27968063	3	64.69	5210402	22483	5146533	5146533	100	0	4381
FL9896	A1	North America	USA	Florida	2008	Xu et al., 2023	PRJNA833305	SAMN27968064	3	64.69	5206499	22408	5141262	5141262	100	0	4380
FL9900	A1	North America	USA	Florida	2008	Xu et al., 2023	PRJNA833305	SAMN27968065	4	64.68	5208702	882	5146293	5146293	100	0	4381
FL9908	A1	North America	USA	Florida	2008	Xu et al., 2023	PRJNA833305	SAMN27968066	3	64.73	5181368	21154	5114956	5114956	100	0	4364
FL9909	A1	North America	USA	Florida	2008	Xu et al., 2023	PRJNA833305	SAMN27968067	5	64.72	5187805	6704	5092443	5092443	100	0	4375
FL9910	A1	North America	USA	Florida	2008	Xu et al., 2023	PRJNA833305	SAMN27968068	3	64.66	5209018	9478	5150959	5150959	100	0	4395
FL9912	A1	North America	USA	Florida	2008	Xu et al., 2023	PRJNA833305	SAMN27968069	4	64.68	5208563	882	5140989	5140989	100	0	4380
FL9913	A1	North America	USA	Florida	2008	Xu et al., 2023	PRJNA833305	SAMN27968070	3	64.69	5200175	20476	5134138	5134138	100	0	4384
FL9920	A1	North America	USA	Florida	2008	Xu et al., 2023	PRJNA833305	SAMN27968071	3	64.69	5210116	20457	5146026	5146026	100	0	4383
FL9921	A1	North America	USA	Florida	2009	Xu et al., 2023	PRJNA833305	SAMN27968072	5	64.67	5214766	882	5141796	5141796	100	0	4393
FL9928	A1	North America	USA	Florida	2009	Xu et al., 2023	PRJNA833305	SAMN27968073	3	64.69	5210249	20613	5146493	5146493	100	0	4387
FL9929	A1	North America	USA	Florida	2009	Xu et al., 2023	PRJNA833305	SAMN27968074	4	64.68	5203102	1223	5137785	5137785	100	0	4377
FL9931	A1	North America	USA	Florida	2009	Xu et al., 2023	PRJNA833305	SAMN27968075	4	64.69	5207652	882	5140549	5140549	100	0	4384
FL9932	A1	North America	USA	Florida	2009	Xu et al., 2023	PRJNA833305	SAMN27968076	3	64.69	5205132	21987	5145950	5145950	100	0	4379
FL9956	A1	North America	USA	Florida	2009	Xu et al., 2023	PRJNA833305	SAMN27968077	3	64.68	5210346	21007	5146117	5146117	100	0	4386
FL9959	A1	North America	USA	Florida	2009	Xu et al., 2023	PRJNA833305	SAMN27968078	3	64.68	5206046	20044	5139945	5139945	100	0	4373
FL9960	A1	North America	USA	Florida	2009	Xu et al., 2023	PRJNA833305	SAMN27968079	3	64.69	5205070	20372	5139237	5139237	100	0	4377
FL9961	A1	North America	USA	Florida	2009	Xu et al., 2023	PRJNA833305	SAMN27968080	3	64.69	5203320	9478	5145652	5145652	100	0	4378
FL9963	A1	North America	USA	Florida	2009	Xu et al., 2023	PRJNA833305	SAMN27968081	3	64.68	5205799	20764	5139474	5139474	100	0	4375
FL9964	A1	North America	USA	Florida	2009	Xu et al., 2023	PRJNA833305	SAMN27968082	4	64.69	5212001	2094	5145888	5145888	100	0	4384
FL9965	A1	North America	USA	Florida	2009	Xu et al., 2023	PRJNA833305	SAMN27968083	4	64.69	5206378	882	5138993	5138993	100	0	4384
FL9966	A1	North America	USA	Florida	2009	Xu et al., 2023	PRJNA833305	SAMN27968084	4	64.69	5205733	882	5144434	5144434	100	0	4371
FL9967	A1	North America	USA	Florida	2009	Xu et al., 2023	PRJNA833305	SAMN27968085	3	64.68	5210456	20986	5146397	5146397	100	0	4384
FL9968	A1	North America	USA	Florida	2009	Xu et al., 2023	PRJNA833305	SAMN27968086	3	64.69	5207262	23071	5140691	5140691	100	0	4374
FL9969	A1	North America	USA	Florida	2009	Xu et al., 2023	PRJNA833305	SAMN27968087	19	64.72	5193201	523	3008471	3008471	100	0	4384
FL9970	A1	North America	USA	Florida	2009	Xu et al., 2023	PRJNA833305	SAMN27968088	3	64.68	5205906	20317	5138331	5138331	100	0	4379
FL9971	A1	North America	USA	Florida	2009	Xu et al., 2023	PRJNA833305	SAMN27968089	3	64.68	5206677	23060	5145852	5145852	100	0	4377
FL9973	A1	North America	USA	Florida	2009	Xu et al., 2023	PRJNA833305	SAMN27968090	3	64.69	5205361	20827	5138873	5138873	100	0	4378
FL9974	A1	North America	USA	Florida	2009	Xu et al., 2023	PRJNA833305	SAMN27968091	3	64.69	5209386	19599	5146544	5146544	100	0	4380
FL9975	A1	North America	USA	Florida	2009	Xu et al., 2023	PRJNA833305	SAMN27968092	3	64.69	5209691	19894	5146069	5146069	100	0	4380
FL9977	A1	North America	USA	Florida	2009	Xu et al., 2023	PRJNA833305	SAMN27968093	3	64.68	5205155	9408	5147550	5147550	100	0	4387
FL9979	A1	North America	USA	Florida	2009	Xu et al., 2023	PRJNA833305	SAMN27968094	3	64.69	5209420	20673	5143005	5143005	100	0	4384
FL9980	A1	North America	USA	Florida	2009	Xu et al., 2023	PRJNA833305	SAMN27968095	4	64.69	5207243	882	5140726	5140726	100	0	4379
FL9981	A1	North America	USA	Florida	2009	Xu et al., 2023	PRJNA833305	SAMN27968096	3	64.69	5205409	20726	5139122	5139122	100	0	4382
FL9983	A1	North America	USA	Florida	2009	Xu et al., 2023	PRJNA833305	SAMN27968097	3	64.68	5210384	22779	5145953	5145953	100	0	4379
FLBSE1	A1	North America	USA	Florida	2016	Xu et al., 2023	PRJNA833305	SAMN27968098	3	64.68	5209865	20747	5145874	5145874	100	0	4383
FL71	A1	North America	USA	Florida		Ragupathy et al., 2023	PRJNA779375	SAMN23028364	103	64.69	5183950	210	529039	232991	100	0	4378
FL72	A1	North America	USA	Florida		Ragupathy et al., 2023	PRJNA779375	SAMN23028365	166	64.48	5429727	201	366614	167444	100	0	4604
FL75	A1	North America	USA	Florida		Ragupathy et al., 2023	PRJNA779375	SAMN23028366	102	64.72	5221445	216	472521	179150	100	0	4397
BL18	A1	North America	USA	Florida	2011			SAMN02911845	3	64.71	5267403	26933	5175550	5175550	100	0	4458
mf20	A1	North America	USA	Florida	2011			SAMN02911847	3	64.71	5267404	26933	5175551	5175551	100	0	4464
MN10	A1	North America	USA	Florida	2005			SAMN02911841	3	64.78	5222269	33702	5124846	5124846	100	0	4422
MN11	A1	North America	USA	Florida				SAMN02911842	3	64.78	5220936	33703	5123512	5123512	100	0	4419
MN12	A1	North America	USA	Florida	1997			SAMN02911843	3	64.78	5222255	33703	5124831	5124831	100	0	4421
JN564	A1	Southwest Indian Ocean Islands	Comoros		1993	Richard et al., 2021	PRJNA599566	SAMN13783094	87	64.78	5181155	1044	427363	179050	100	0.2	4379
LA087-2	A1	Southwest Indian Ocean Islands	Comoros		2004	Richard et al., 2021	PRJNA599566	SAMN13783095	151	64.77	5211412	215	427467	179050	100	0.2	4401
LK126-01	A1	Southwest Indian Ocean Islands	Comoros		2013	Richard et al., 2021	PRJNA599566	SAMN13783086	208	64.64	5237156	229	655888	253578	100	0.74	4414
LK126-03	A1	Southwest Indian Ocean Islands	Comoros		2013	Richard et al., 2021	PRJNA599566	SAMN13783088	245	64.61	5245617	230	602061	234196	100	0.68	4411
LK127-01	A1	Southwest Indian Ocean Islands	Comoros		2013	Richard et al., 2021	PRJNA599566	SAMN13783089	458	64.36	5307616	229	655977	283838	100	1.5	4433
LK127-03	A1	Southwest Indian Ocean Islands	Comoros		2013	Richard et al., 2021	PRJNA599566	SAMN13783090	138	64.73	5207367	231	776423	283845	100	0.2	4396
LK128-01	A1	Southwest Indian Ocean Islands	Comoros		2013	Richard et al., 2021	PRJNA599566	SAMN13783091	395	64.51	5305359	229	527919	253574	100	0.2	4434
LK130-04	A1	Southwest Indian Ocean Islands	Comoros		2013	Richard et al., 2021	PRJNA599566	SAMN13783104	89	64.77	5224990	229	527907	240641	100	0.27	4432
LK130-06	A1	Southwest Indian Ocean Islands	Comoros		2013	Richard et al., 2021	PRJNA599566	SAMN13783105	190	64.76	5256933	229	527898	234467	100	0.56	4448
LK130-11	A1	Southwest Indian Ocean Islands	Comoros		2013	Richard et al., 2021	PRJNA599566	SAMN13783107	67	64.75	5211243	1059	655900	240903	100	0.2	4414
LK131-01	A1	Southwest Indian Ocean Islands	Comoros		2013	Richard et al., 2021	PRJNA599566	SAMN13783108	101	64.78	5209794	235	655598	345473	100	0.2	4415
LK131-04	A1	Southwest Indian Ocean Islands	Comoros		2013	Richard et al., 2021	PRJNA599566	SAMN13783109	93	64.77	5206143	231	656072	345480	100	0.2	4406
LK131-10	A1	Southwest Indian Ocean Islands	Comoros		2013	Richard et al., 2021	PRJNA599566	SAMN13783110	95	64.77	5210922	230	655914	240638	100	0.2	4416
LK132-03	A1	Southwest Indian Ocean Islands	Comoros		2013	Richard et al., 2021	PRJNA599566	SAMN13783111	168	64.76	5243275	229	655579	240611	100	0.2	4432
LK132-08	A1	Southwest Indian Ocean Islands	Comoros		2013	Richard et al., 2021	PRJNA599566	SAMN13783112	81	64.77	5167291	229	655938	282454	100	0.2	4388
LK135-03	A1	Southwest Indian Ocean Islands	Comoros		2015	Richard et al., 2021	PRJNA599566	SAMN13783113	982	63.35	5495596	229	656017	234446	100	1.95	4471
LK136-01	A1	Southwest Indian Ocean Islands	Comoros		2013	Richard et al., 2021	PRJNA599566	SAMN13783114	95	64.79	5187560	235	656019	283848	100	0	4385
LK136-04	A1	Southwest Indian Ocean Islands	Comoros		2013	Richard et al., 2021	PRJNA599566	SAMN13783115	101	64.79	5190744	231	655716	283854	100	0	4390
LK136-08	A1	Southwest Indian Ocean Islands	Comoros		2013	Richard et al., 2021	PRJNA599566	SAMN13783117	97	64.79	5191082	229	655824	240655	100	0	4380
LK137-01	A1	Southwest Indian Ocean Islands	Comoros		2013	Richard et al., 2021	PRJNA599566	SAMN13783118	4	64.75	5279632	15612	5151659	5151659	100	0.02	4561
LK137-02	A1	Southwest Indian Ocean Islands	Comoros		2013	Richard et al., 2021	PRJNA599566	SAMN13783119	168	64.77	5246355	229	656104	218095	100	0.47	4440
LK141-03	A1	Southwest Indian Ocean Islands	Comoros		2013	Richard et al., 2021	PRJNA599566	SAMN13783120	103	64.78	5224640	235	527917	223735	100	0.2	4428
LK141-15	A1	Southwest Indian Ocean Islands	Comoros		2013	Richard et al., 2021	PRJNA599566	SAMN13783122	99	64.77	5222073	235	655968	283846	100	0.2	4425
LK144-08	A1	Southwest Indian Ocean Islands	Comoros		2013	Richard et al., 2021	PRJNA599566	SAMN13783096	114	64.77	5234462	229	527911	234439	100	0.2	4440
LK145-07	A1	Southwest Indian Ocean Islands	Comoros		2013	Richard et al., 2021	PRJNA599566	SAMN13783097	104	64.77	5232301	235	527911	234460	100	0.2	4438
LK145-10	A1	Southwest Indian Ocean Islands	Comoros		2013	Richard et al., 2021	PRJNA599566	SAMN13783098	148	64.76	5236228	229	470536	186329	100	0.2	4451
LK148-03	A1	Southwest Indian Ocean Islands	Comoros		2013	Richard et al., 2021	PRJNA599566	SAMN13783100	113	64.77	5235610	232	527918	234460	100	0.2	4441
LL068-04	A1	Southwest Indian Ocean Islands	Comoros		2014	Richard et al., 2021	PRJNA599566	SAMN13783101	91	64.78	5207584	229	655969	241287	100	0.2	4408
LL068-06	A1	Southwest Indian Ocean Islands	Comoros		2014	Richard et al., 2021	PRJNA599566	SAMN13783102	94	64.77	5206504	230	655885	283845	100	0.56	4405
LL068-07	A1	Southwest Indian Ocean Islands	Comoros		2014	Richard et al., 2021	PRJNA599566	SAMN13783103	125	64.71	5214796	230	655690	283845	100	0.2	4398
LL074-04	A1	Caribbean	Martinique		2014	Richard et al., 2021	PRJNA599566	SAMN13783144	76	64.57	5381411	1044	427799	180224	100	0.27	4604
LL074-4	A1	Caribbean	Martinique		2014	Richard et al., 2021	PRJNA599566	SAMN05823143	3	64.54	5471672	92708	5158276	5158276	100	0.27	4678
LL111-06	A1	Caribbean	Martinique		2014	Richard et al., 2021	PRJNA599566	SAMN13783145	131	64.56	5395513	230	427499	164836	100	0.27	4594
LL124-01	A1	Caribbean	Martinique		2014	Richard et al., 2021	PRJNA599566	SAMN13783146	158	64.57	5399253	201	427525	179023	100	0.63	4578
LM090-02	A1	Caribbean	Martinique		2015	Richard et al., 2021	PRJNA599566	SAMN13783147	168	64.55	5405716	226	428786	223967	100	0.66	4600
LP030-1	A1	Caribbean	Martinique		2017	Richard et al., 2021	PRJNA599566	SAMN13783148	119	64.54	5406419	201	425657	234495	100	0.27	4591
LP031-1	A1	Caribbean	Martinique		2017	Richard et al., 2021	PRJNA599566	SAMN13783149	199	64.48	5429083	201	425650	234495	100	1.09	4604
LP032-1	A1	Caribbean	Martinique		2017	Richard et al., 2021	PRJNA599566	SAMN13783150	475	64.27	5503074	201	425650	234495	100	1.8	4612
LP033-1	A1	Caribbean	Martinique		2017	Richard et al., 2021	PRJNA599566	SAMN13783151	529	64.25	5519713	201	425636	234495	100	3.43	4613
LP034-1	A1	Caribbean	Martinique		2017	Richard et al., 2021	PRJNA599566	SAMN13783152	63	64.57	5384153	1044	459206	240232	100	0.27	4584
LP035-1	A1	Caribbean	Martinique		2017	Richard et al., 2021	PRJNA599566	SAMN13783153	551	64.23	5527867	201	527921	240410	100	3.73	4619
LP036-1	A1	Caribbean	Martinique		2017	Richard et al., 2021	PRJNA599566	SAMN13783154	480	64.24	5519930	201	425650	234495	100	2.22	4643
JJ009-04	A1	Southwest Indian Ocean Islands	Mauritius		1985	Richard et al., 2021	PRJNA599566	SAMN13783155	368	64.58	5232361	201	655960	234446	100	1.98	4392
JJ009-8	A1	Southwest Indian Ocean Islands	Mauritius		1987	Richard et al., 2021	PRJNA599566	SAMN13783157	137	64.78	5201321	201	425507	179051	100	0.2	4384
JJ010-02	A1	Southwest Indian Ocean Islands	Mauritius		1985	Richard et al., 2021	PRJNA599566	SAMN13783314	104	64.76	5232128	201	527881	234430	100	0.25	4440
JJ010-4	A1	Southwest Indian Ocean Islands	Mauritius		1985	Richard et al., 2021	PRJNA599566	SAMN13783315	163	64.78	5154161	201	469776	170753	100	0.2	4367
JJ10-1	A1	Southwest Indian Ocean Islands	Mauritius		1985	Richard et al., 2021	PRJNA599566	SAMEA2844848	68	64.5	5183069	205	5046732	5046732	99.41	0.2	4396
JK161	A1	Southwest Indian Ocean Islands	Mauritius		1990	Richard et al., 2021	PRJNA599566	SAMN13783158	145	64.76	5224873	201	655507	232048	100	0.29	4407
JK167-1	A1	Southwest Indian Ocean Islands	Mauritius		1990	Richard et al., 2021	PRJNA599566	SAMN13783159	142	64.78	5217831	201	427330	179368	100	0.2	4418
JK169	A1	Southwest Indian Ocean Islands	Mauritius		1990	Richard et al., 2021	PRJNA599566	SAMN13783160	409	64.54	5282298	229	527910	234446	100	1.54	4407
JK170	A1	Southwest Indian Ocean Islands	Mauritius		1960	Richard et al., 2021	PRJNA599566	SAMN13783161	258	64.65	5282649	201	470282	202435	100	0.2	4462
LC045-02	A1	Southwest Indian Ocean Islands	Mauritius		2006	Richard et al., 2021	PRJNA599566	SAMN13783317	182	64.76	5254741	201	527906	223996	100	0.38	4438
LC046	A1	Southwest Indian Ocean Islands	Mauritius		2006	Richard et al., 2021	PRJNA599566	SAMN13783318	107	64.77	5226714	201	527893	240620	100	0.2	4419
LC048	A1	Southwest Indian Ocean Islands	Mauritius		2006	Richard et al., 2021	PRJNA599566	SAMN13783319	144	64.76	5236270	201	366723	167416	100	0.2	4432
LI139-03	A1	Southwest Indian Ocean Islands	Mauritius		2011	Richard et al., 2021	PRJNA599566	SAMN13783320	109	64.77	5243372	211	527899	223989	100	0.2	4443
LI139-05	A1	Southwest Indian Ocean Islands	Mauritius		2011	Richard et al., 2021	PRJNA599566	SAMN13783321	100	64.77	5228906	201	470274	202669	100	0.2	4432
LI139-6	A1	Southwest Indian Ocean Islands	Mauritius		2011	Richard et al., 2021	PRJNA599566	SAMN13783322	149	64.75	5243111	201	385055	172735	100	0.2	4427
LM053-06	A1	Southwest Indian Ocean Islands	Mauritius		2015	Richard et al., 2021	PRJNA599566	SAMN13783162	481	64.49	5313316	201	655591	234467	100	1.97	4428
LM053-07	A1	Southwest Indian Ocean Islands	Mauritius		2015	Richard et al., 2021	PRJNA599566	SAMN13783163	334	64.57	5273535	201	656169	240438	100	0.42	4415
LM054-06	A1	Southwest Indian Ocean Islands	Mauritius		2015	Richard et al., 2021	PRJNA599566	SAMN13783164	970	63.38	5476913	201	655952	234467	100	2.17	4432
LM054-17	A1	Southwest Indian Ocean Islands	Mauritius		2015	Richard et al., 2021	PRJNA599566	SAMN13783165	117	64.76	5209765	201	655606	234467	100	0.2	4390
LM055-08	A1	Southwest Indian Ocean Islands	Mauritius		2015	Richard et al., 2021	PRJNA599566	SAMN13783166	153	64.79	5197701	201	427472	167414	100	0.2	4384
LM057-04	A1	Southwest Indian Ocean Islands	Mauritius		2015	Richard et al., 2021	PRJNA599566	SAMN13783167	117	64.77	5208182	201	655903	234467	100	0.2	4396
LM057-14	A1	Southwest Indian Ocean Islands	Mauritius		2015	Richard et al., 2021	PRJNA599566	SAMN13783168	619	64.37	5347918	201	655574	240403	100	2.15	4417
LM057-15	A1	Southwest Indian Ocean Islands	Mauritius		2015	Richard et al., 2021	PRJNA599566	SAMN13783169	462	64.54	5295944	229	655747	234460	100	3.14	4418
LM069-01	A1	Southwest Indian Ocean Islands	Mauritius		2015	Richard et al., 2021	PRJNA599566	SAMN13783170	306	64.63	5244048	201	655545	224071	100	1.22	4386
LM070	A1	Southwest Indian Ocean Islands	Mauritius		2015	Richard et al., 2021	PRJNA599566	SAMN13783171	355	64.6	5251793	201	655526	234442	100	0.29	4377
LM095-05	A1	Southwest Indian Ocean Islands	Mauritius		2015	Richard et al., 2021	PRJNA599566	SAMN13783324	184	64.77	5259764	201	527792	240520	100	0.38	4435
LM095-07	A1	Southwest Indian Ocean Islands	Mauritius		2015	Richard et al., 2021	PRJNA599566	SAMN13783325	93	64.76	5243312	201	527885	240627	100	0.29	4443
LM095-11	A1	Southwest Indian Ocean Islands	Mauritius		2015	Richard et al., 2021	PRJNA599566	SAMN13783326	99	64.76	5185632	201	527844	240403	100	0.2	4400
LM095-14	A1	Southwest Indian Ocean Islands	Mauritius		2015	Richard et al., 2021	PRJNA599566	SAMN13783327	117	64.77	5198467	201	527816	240389	100	0	4381
LM096-03	A1	Southwest Indian Ocean Islands	Mauritius		2015	Richard et al., 2021	PRJNA599566	SAMN13783328	119	64.76	5178951	201	527909	234453	100	0.23	4399
LM096-09	A1	Southwest Indian Ocean Islands	Mauritius		2015	Richard et al., 2021	PRJNA599566	SAMN13783330	207	64.71	5213603	201	469923	234460	100	0.45	4383
LM097-01	A1	Southwest Indian Ocean Islands	Mauritius		2015	Richard et al., 2021	PRJNA599566	SAMN13783331	89	64.77	5236127	201	527803	240402	100	0.2	4433
LJ125-01	A1	Southwest Indian Ocean Islands	Mayotte		2012	Richard et al., 2021	PRJNA599566	SAMN13783172	95	64.77	5222416	216	656063	283845	100	0.2	4424
LJ225-01	A1	Southwest Indian Ocean Islands	Mayotte		2012	Richard et al., 2021	PRJNA599566	SAMN13783173	101	64.79	5183059	229	655786	253568	100	0	4381
LJ225-2	A1	Southwest Indian Ocean Islands	Mayotte		2012	Richard et al., 2021	PRJNA599566	SAMN13783174	104	64.79	5184321	234	655966	240210	100	0	4376
LJ226-02	A1	Southwest Indian Ocean Islands	Mayotte		2012	Richard et al., 2021	PRJNA599566	SAMN13783175	98	64.78	5208216	235	655869	283845	100	0.2	4407
LJ228-1	A1	Southwest Indian Ocean Islands	Mayotte		2012	Richard et al., 2021	PRJNA599566	SAMN13783176	100	64.78	5208034	231	655682	283852	100	0.2	4404
LJ229-06	A1	Southwest Indian Ocean Islands	Mayotte		2012	Richard et al., 2021	PRJNA599566	SAMN13783177	151	64.77	5209243	216	427468	202724	100	0.2	4401
LJ230-03	A1	Southwest Indian Ocean Islands	Mayotte		2012	Richard et al., 2021	PRJNA599566	SAMN13783178	699	63.97	5396234	229	655964	240210	100	4.83	4432
LJ231-09	A1	Southwest Indian Ocean Islands	Mayotte		2012	Richard et al., 2021	PRJNA599566	SAMN13783179	156	64.78	5238459	230	655679	283845	100	0.22	4430
LJ232-01	A1	Southwest Indian Ocean Islands	Mayotte		2012	Richard et al., 2021	PRJNA599566	SAMN13783180	100	64.77	5208490	230	655970	253546	100	0.2	4410
LJ232-05	A1	Southwest Indian Ocean Islands	Mayotte		2012	Richard et al., 2021	PRJNA599566	SAMN13783181	94	64.78	5210445	215	655968	253552	100	0.2	4404
B25	A1	Southwest Indian Ocean Islands	Reunion		1987	Richard et al., 2021	PRJNA599566	SAMN13783304	164	64.79	5197337	201	655656	179050	100	0.21	4392
C20	A1	Southwest Indian Ocean Islands	Reunion		1988	Richard et al., 2021	PRJNA599566	SAMN13783305	154	64.78	5203704	201	427502	179050	100	0.2	4379
CFBP1814	A1	Southwest Indian Ocean Islands	Reunion		1978	Richard et al., 2021	PRJNA599566	SAMN13783306	153	64.78	5205123	201	427466	179063	100	0	4402
D02	A1	Southwest Indian Ocean Islands	Reunion		1989	Richard et al., 2021	PRJNA599566	SAMN13783307	181	64.76	5159760	201	323444	157227	100	0.2	4368
D07	A1	Southwest Indian Ocean Islands	Reunion		1989	Richard et al., 2021	PRJNA599566	SAMN13783308	136	64.79	5182935	201	429050	190694	100	0	4369
JA159-1	A1	Southwest Indian Ocean Islands	Reunion		1981	Richard et al., 2021	PRJNA599566	SAMN13783309	105	64.78	5188814	228	429467	191013	100	0	4393
JB003-5	A1	Southwest Indian Ocean Islands	Reunion		1982	Richard et al., 2021	PRJNA599566	SAMN13783310	85	64.78	5193147	1044	425603	169639	100	0.2	4389
JM027-2	A1	Southwest Indian Ocean Islands	Reunion		1991	Richard et al., 2021	PRJNA599566	SAMN13783311	170	64.76	5200468	201	366595	164837	100	0	4399
JP608	A1	Southwest Indian Ocean Islands	Reunion		1994	Richard et al., 2021	PRJNA599566	SAMN13783258	104	64.79	5201922	201	655735	234439	100	0.2	4399
JP637-01	A1	Southwest Indian Ocean Islands	Reunion		1994	Richard et al., 2021	PRJNA599566	SAMN13783303	152	64.78	5203255	209	655581	167420	100	0.2	4386
JP668	A1	Southwest Indian Ocean Islands	Reunion		1994	Richard et al., 2021	PRJNA599566	SAMN13783279	98	64.78	5186776	201	425657	231877	100	0	4375
JP669	A1	Southwest Indian Ocean Islands	Reunion		1994	Richard et al., 2021	PRJNA599566	SAMN13783280	118	64.78	5190977	201	425657	234495	100	0.09	4373
JP710-06	A1	Southwest Indian Ocean Islands	Reunion		1994	Richard et al., 2021	PRJNA599566	SAMN13783259	117	64.79	5200311	201	655593	202702	100	0.2	4392
JP727	A1	Southwest Indian Ocean Islands	Reunion		1994	Richard et al., 2021	PRJNA599566	SAMN13783260	250	64.51	5238211	201	425657	234495	100	0.18	4387
JP764-01	A1	Southwest Indian Ocean Islands	Reunion		1994	Richard et al., 2021	PRJNA599566	SAMN13783261	108	64.78	5213358	211	425603	224079	100	0.2	4410
JQ612-17	A1	Southwest Indian Ocean Islands	Reunion		1995	Richard et al., 2021	PRJNA599566	SAMN13783281	156	64.74	5190580	201	425603	224079	100	0	4361
JQ613-01	A1	Southwest Indian Ocean Islands	Reunion		1995	Richard et al., 2021	PRJNA599566	SAMN13783282	163	64.77	5201229	201	429192	190688	100	0.72	4372
JS502-01	A1	Southwest Indian Ocean Islands	Reunion		1996	Richard et al., 2021	PRJNA599566	SAMN13783293	139	64.76	5235237	201	425575	234446	100	0.2	4431
JS503-05	A1	Southwest Indian Ocean Islands	Reunion		1996	Richard et al., 2021	PRJNA599566	SAMN13783294	103	64.76	5229650	201	425575	234446	100	0.2	4429
JS536-01	A1	Southwest Indian Ocean Islands	Reunion		1996	Richard et al., 2021	PRJNA599566	SAMN13783295	118	64.76	5232009	201	425575	234446	100	0.22	4430
JS538-02	A1	Southwest Indian Ocean Islands	Reunion		1996	Richard et al., 2021	PRJNA599566	SAMN13783296	156	64.74	5238071	201	307864	167601	100	0.2	4429
JS858-01	A1	Southwest Indian Ocean Islands	Reunion		1996	Richard et al., 2021	PRJNA599566	SAMN13783297	142	64.77	5247194	201	350019	167605	100	0.2	4442
LG136-04	A1	Southwest Indian Ocean Islands	Reunion		2009	Richard et al., 2021	PRJNA599566	SAMN13783278	160	64.77	5202255	201	655464	172718	100	0.2	4384
LH201	A1	Southwest Indian Ocean Islands	Reunion		2010	Richard et al., 2021	PRJNA599566	SAMN13783223	3	64.54	5463329	92707	5156885	5156885	100	0.27	4679
LH212	A1	Southwest Indian Ocean Islands	Reunion		2010	Richard et al., 2021	PRJNA599566	SAMN13783224	121	64.78	5203891	201	655606	201060	100	0.2	4396
LH221	A1	Southwest Indian Ocean Islands	Reunion		2010	Richard et al., 2021	PRJNA599566	SAMN13783225	102	64.77	5225884	201	425595	234333	100	0.2	4418
LH240	A1	Southwest Indian Ocean Islands	Reunion		2010	Richard et al., 2021	PRJNA599566	SAMN13783248	112	64.78	5192734	213	425622	234495	100	0	4383
LH241	A1	Southwest Indian Ocean Islands	Reunion		2010	Richard et al., 2021	PRJNA599566	SAMN13783249	119	64.78	5181260	201	427546	148803	100	0	4367
LH320	A1	Southwest Indian Ocean Islands	Reunion		2010	Richard et al., 2021	PRJNA599566	SAMN13783274	103	64.79	5196920	201	655592	201053	100	0.2	4388
LH322	A1	Southwest Indian Ocean Islands	Reunion		2010	Richard et al., 2021	PRJNA599566	SAMN13783275	311	64.6	5271369	201	656046	224048	100	0.2	4421
LI070-02	A1	Southwest Indian Ocean Islands	Reunion		2011	Richard et al., 2021	PRJNA599566	SAMN13783234	58	64.57	5384778	1133	527942	240439	100	0.27	4586
LI070-03	A1	Southwest Indian Ocean Islands	Reunion		2011	Richard et al., 2021	PRJNA599566	SAMN13783235	213	64.36	5431816	213	527942	240411	100	0.27	4597
LI214-01	A1	Southwest Indian Ocean Islands	Reunion		2011	Richard et al., 2021	PRJNA599566	SAMN13783187	112	64.78	5190620	201	425657	224293	100	0.09	4375
LI214-07	A1	Southwest Indian Ocean Islands	Reunion		2011	Richard et al., 2021	PRJNA599566	SAMN13783190	851	64.61	5395364	201	425657	234488	100	4.41	4449
LI214-09	A1	Southwest Indian Ocean Islands	Reunion		2011	Richard et al., 2021	PRJNA599566	SAMN13783191	494	64.38	5519196	201	425657	234495	100	2.37	4634
LI214-10	A1	Southwest Indian Ocean Islands	Reunion		2011	Richard et al., 2021	PRJNA599566	SAMN13783192	700	64.71	5352551	201	425657	224293	100	3.22	4436
LK169-01	A1	Southwest Indian Ocean Islands	Reunion		2013	Richard et al., 2021	PRJNA599566	SAMN13783262	152	64.78	5202675	201	366692	167071	100	0.2	4398
LK169-03	A1	Southwest Indian Ocean Islands	Reunion		2013	Richard et al., 2021	PRJNA599566	SAMN13783263	4	64.75	5219208	7969	5096857	5096857	99.46	0.2	4513
LK169-04	A1	Southwest Indian Ocean Islands	Reunion		2013	Richard et al., 2021	PRJNA599566	SAMN13783264	163	64.77	5146247	201	655540	179050	100	0.56	4345
LK170-01	A1	Southwest Indian Ocean Islands	Reunion		2013	Richard et al., 2021	PRJNA599566	SAMN13783265	167	64.78	5148337	221	366768	155237	100	0.25	4347
LK170-03	A1	Southwest Indian Ocean Islands	Reunion		2013	Richard et al., 2021	PRJNA599566	SAMN13783266	164	64.79	5155495	201	366860	177798	100	0.2	4357
LK170-05	A1	Southwest Indian Ocean Islands	Reunion		2013	Richard et al., 2021	PRJNA599566	SAMN13783267	144	64.78	5201271	201	366722	167418	100	0.32	4402
LK171-01	A1	Southwest Indian Ocean Islands	Reunion		2013	Richard et al., 2021	PRJNA599566	SAMN13783268	153	64.77	5049524	201	655756	187914	100	0.2	4261
LK171-02	A1	Southwest Indian Ocean Islands	Reunion		2013	Richard et al., 2021	PRJNA599566	SAMN13783269	154	64.78	5199572	201	366812	164835	100	0.2	4389
LK172-01	A1	Southwest Indian Ocean Islands	Reunion		2013	Richard et al., 2021	PRJNA599566	SAMN13783270	176	64.78	5206855	201	655559	179050	100	0.2	4391
LK172-02	A1	Southwest Indian Ocean Islands	Reunion		2013	Richard et al., 2021	PRJNA599566	SAMN13783271	151	64.78	5197635	201	366775	148810	100	0.2	4389
LK173-01	A1	Southwest Indian Ocean Islands	Reunion		2013	Richard et al., 2021	PRJNA599566	SAMN13783272	139	64.79	5195654	201	366709	167417	100	0.2	4387
LK173-02	A1	Southwest Indian Ocean Islands	Reunion		2013	Richard et al., 2021	PRJNA599566	SAMN13783273	159	64.78	5199798	201	366779	167424	100	0.2	4388
LL082-03	A1	Southwest Indian Ocean Islands	Reunion		2014	Richard et al., 2021	PRJNA599566	SAMN13783205	98	64.77	5225632	235	425580	234358	100	0.2	4425
LL082-04	A1	Southwest Indian Ocean Islands	Reunion		2014	Richard et al., 2021	PRJNA599566	SAMN13783206	153	64.45	5414657	209	527942	240411	100	0.27	4596
LL082-13	A1	Southwest Indian Ocean Islands	Reunion		2014	Richard et al., 2021	PRJNA599566	SAMN13783207	99	64.77	5222275	235	425584	234358	100	0.2	4418
LL082-15	A1	Southwest Indian Ocean Islands	Reunion		2014	Richard et al., 2021	PRJNA599566	SAMN13783208	401	64.03	5488464	213	527942	240411	100	0.48	4604
LL082-16	A1	Southwest Indian Ocean Islands	Reunion		2014	Richard et al., 2021	PRJNA599566	SAMN13783209	206	64.63	5254656	229	425575	202733	100	0.2	4430
LL082-18	A1	Southwest Indian Ocean Islands	Reunion		2014	Richard et al., 2021	PRJNA599566	SAMN13783210	98	64.54	5397461	201	425657	234495	100	0.27	4584
LL082-25	A1	Southwest Indian Ocean Islands	Reunion		2014	Richard et al., 2021	PRJNA599566	SAMN13783212	99	64.76	5230416	235	425582	234358	100	0.2	4425
LL085-02	A1	Southwest Indian Ocean Islands	Reunion		2014	Richard et al., 2021	PRJNA599566	SAMN13783215	113	64.55	5394390	201	425657	224584	100	0.27	4580
LL085-03	A1	Southwest Indian Ocean Islands	Reunion		2014	Richard et al., 2021	PRJNA599566	SAMN13783216	118	64.78	5189055	201	425610	224343	100	0	4374
LL087-01	A1	Southwest Indian Ocean Islands	Reunion		2014	Richard et al., 2021	PRJNA599566	SAMN13783213	327	64.75	5292822	229	425582	234358	100	1.39	4453
LL087-02	A1	Southwest Indian Ocean Islands	Reunion		2014	Richard et al., 2021	PRJNA599566	SAMN13783214	97	64.77	5162175	235	425582	240188	100	0.2	4377
LL095-02	A1	Southwest Indian Ocean Islands	Reunion		2014	Richard et al., 2021	PRJNA599566	SAMN13783288	101	64.77	5222030	201	425591	234439	100	0.2	4418
LL095-20	A1	Southwest Indian Ocean Islands	Reunion		2014	Richard et al., 2021	PRJNA599566	SAMN13783290	257	64.55	5273742	229	425582	234358	100	0.21	4432
LL096-06	A1	Southwest Indian Ocean Islands	Reunion		2014	Richard et al., 2021	PRJNA599566	SAMN13783298	98	64.76	5231649	201	527892	240465	100	0.2	4429
LL096-08	A1	Southwest Indian Ocean Islands	Reunion		2014	Richard et al., 2021	PRJNA599566	SAMN13783299	605	64.54	5329881	201	425636	224044	100	1.28	4415
LL096-09	A1	Southwest Indian Ocean Islands	Reunion		2014	Richard et al., 2021	PRJNA599566	SAMN13783300	112	64.76	5224647	229	425582	234365	100	0.2	4416
LL096-13	A1	Southwest Indian Ocean Islands	Reunion		2014	Richard et al., 2021	PRJNA599566	SAMN13783301	104	64.76	5225722	201	425626	234424	100	0.2	4412
LL098-02	A1	Southwest Indian Ocean Islands	Reunion		2014	Richard et al., 2021	PRJNA599566	SAMN13783291	4	64.73	5316016	26975	5158627	5158627	100	0.2	4525
LL100-12	A1	Southwest Indian Ocean Islands	Reunion		2014	Richard et al., 2021	PRJNA599566	SAMN13783292	99	64.75	5234974	227	425582	234358	100	0.56	4435
LL102-02	A1	Southwest Indian Ocean Islands	Reunion		2014	Richard et al., 2021	PRJNA599566	SAMN13783302	104	64.76	5231507	201	425619	234439	100	0.2	4425
LL115-09	A1	Southwest Indian Ocean Islands	Reunion		2014	Richard et al., 2021	PRJNA599566	SAMN13783283	4	64.74	5305402	15020	5157191	5157191	99.82	0.2	4525
LL115-17	A1	Southwest Indian Ocean Islands	Reunion		2014	Richard et al., 2021	PRJNA599566	SAMN13783284	106	64.77	5223139	201	425568	234379	100	0.2	4419
LL115-20	A1	Southwest Indian Ocean Islands	Reunion		2014	Richard et al., 2021	PRJNA599566	SAMN13783285	107	64.76	5226168	201	425568	234379	100	0.2	4422
LL131-03	A1	Southwest Indian Ocean Islands	Reunion		2014	Richard et al., 2021	PRJNA599566	SAMN13783195	765	64.74	5385405	201	425596	224665	100	2.28	4485
LL132-01	A1	Southwest Indian Ocean Islands	Reunion		2014	Richard et al., 2021	PRJNA599566	SAMN13783196	693	63.67	5378396	213	527949	224509	100	0.12	4402
LL162-01	A1	Southwest Indian Ocean Islands	Reunion		2014	Richard et al., 2021	PRJNA599566	SAMN13783286	837	64.37	5367776	201	655980	224013	100	4.66	4426
LL164-02	A1	Southwest Indian Ocean Islands	Reunion		2014	Richard et al., 2021	PRJNA599566	SAMN13783287	103	64.77	5227015	201	425561	234372	100	0.2	4418
LL174-01	A1	Southwest Indian Ocean Islands	Reunion		2014	Richard et al., 2021	PRJNA599566	SAMN13783243	106	64.76	5168043	201	425582	240205	100	0.2	4387
LL174-02	A1	Southwest Indian Ocean Islands	Reunion		2014	Richard et al., 2021	PRJNA599566	SAMN13783244	570	64.06	5384499	201	425610	224343	100	0.38	4464
LL174-04	A1	Southwest Indian Ocean Islands	Reunion		2014	Richard et al., 2021	PRJNA599566	SAMN13783245	97	64.79	5198885	201	655951	234439	100	0.2	4399
LL174-05	A1	Southwest Indian Ocean Islands	Reunion		2014	Richard et al., 2021	PRJNA599566	SAMN13783246	6	64.68	5319254	23383	5092686	5092686	100	0.2	4595
LL186-5	A1	Southwest Indian Ocean Islands	Reunion		2014	Richard et al., 2021	PRJNA599566	SAMN13783313	151	64.75	5236063	221	427468	167421	100	0.2	4425
LM088-18	A1	Southwest Indian Ocean Islands	Reunion		2015	Richard et al., 2021	PRJNA599566	SAMN13783226	110	64.78	5200174	201	655537	202720	100	0.2	4395
LM088-20	A1	Southwest Indian Ocean Islands	Reunion		2015	Richard et al., 2021	PRJNA599566	SAMN13783227	136	64.56	5409809	201	366694	179050	100	0.47	4604
LM088-25	A1	Southwest Indian Ocean Islands	Reunion		2015	Richard et al., 2021	PRJNA599566	SAMN13783228	204	64.58	5220011	201	527942	240636	100	0	4381
LM088-37	A1	Southwest Indian Ocean Islands	Reunion		2015	Richard et al., 2021	PRJNA599566	SAMN13783230	207	64.37	5424495	201	459391	240239	100	0.36	4584
LM088-40	A1	Southwest Indian Ocean Islands	Reunion		2015	Richard et al., 2021	PRJNA599566	SAMN13783231	98	64.79	5185147	201	425655	224065	100	0	4371
LM088-42	A1	Southwest Indian Ocean Islands	Reunion		2015	Richard et al., 2021	PRJNA599566	SAMN13783232	731	64.57	5570130	201	425650	235373	100	4.42	4666
LM089-02	A1	Southwest Indian Ocean Islands	Reunion		2015	Richard et al., 2021	PRJNA599566	SAMN13783197	204	64.51	5442553	226	427483	164852	100	0.47	4641
LM089-06	A1	Southwest Indian Ocean Islands	Reunion		2015	Richard et al., 2021	PRJNA599566	SAMN13783198	96	64.79	5180191	213	425657	224023	100	0	4367
LM089-20	A1	Southwest Indian Ocean Islands	Reunion		2015	Richard et al., 2021	PRJNA599566	SAMN13783199	2	64.77	5247373	89725	5157648	5157648	100	0	4445
LM089-41	A1	Southwest Indian Ocean Islands	Reunion		2015	Richard et al., 2021	PRJNA599566	SAMN13783200	111	64.78	5184554	201	425657	224023	100	0	4369
LM089-42	A1	Southwest Indian Ocean Islands	Reunion		2015	Richard et al., 2021	PRJNA599566	SAMN13783201	204	64.38	5429571	201	527942	240411	100	0.27	4597
LM121-01	A1	Southwest Indian Ocean Islands	Reunion		2015	Richard et al., 2021	PRJNA599566	SAMN13783217	133	64.56	5401410	201	427533	179079	100	0.27	4594
LM121-02	A1	Southwest Indian Ocean Islands	Reunion		2015	Richard et al., 2021	PRJNA599566	SAMN13783218	618	64.47	5541660	201	425657	234495	100	3.35	4636
LM121-31	A1	Southwest Indian Ocean Islands	Reunion		2015	Richard et al., 2021	PRJNA599566	SAMN13783219	127	64.76	5230284	231	425589	234358	100	0.2	4418
LM121-41	A1	Southwest Indian Ocean Islands	Reunion		2015	Richard et al., 2021	PRJNA599566	SAMN13783220	564	64.18	5533501	201	425657	234495	100	2.65	4632
LM121-42	A1	Southwest Indian Ocean Islands	Reunion		2015	Richard et al., 2021	PRJNA599566	SAMN13783221	619	64.59	5539912	201	425657	234495	100	2.81	4652
LM358-08	A1	Southwest Indian Ocean Islands	Reunion		2015	Richard et al., 2021	PRJNA599566	SAMN13783253	116	64.75	5170958	201	425582	240205	100	0.2	4385
LM358-13	A1	Southwest Indian Ocean Islands	Reunion		2015	Richard et al., 2021	PRJNA599566	SAMN13783254	106	64.78	5203831	201	655922	202702	100	0.2	4412
LM358-18	A1	Southwest Indian Ocean Islands	Reunion		2015	Richard et al., 2021	PRJNA599566	SAMN13783255	98	64.79	5195370	201	656080	234369	100	0.2	4382
LM358-22	A1	Southwest Indian Ocean Islands	Reunion		2015	Richard et al., 2021	PRJNA599566	SAMN13783256	105	64.79	5197775	201	655564	201039	100	0.2	4394
LN003-10	A1	Southwest Indian Ocean Islands	Reunion		2016	Richard et al., 2021	PRJNA599566	SAMN13783276	118	64.78	5204722	201	655719	216832	100	0.2	4397
LN003-17	A1	Southwest Indian Ocean Islands	Reunion		2016	Richard et al., 2021	PRJNA599566	SAMN13783277	112	64.79	5200331	201	655706	202700	100	0.2	4395
LN005-04	A1	Southwest Indian Ocean Islands	Reunion		2016	Richard et al., 2021	PRJNA599566	SAMN13783250	106	64.78	5188738	201	425657	234488	100	0	4376
LN005-07	A1	Southwest Indian Ocean Islands	Reunion		2016	Richard et al., 2021	PRJNA599566	SAMN13783251	471	64.34	5299656	201	425622	234495	100	0.13	4404
LN006-01	A1	Southwest Indian Ocean Islands	Reunion		2016	Richard et al., 2021	PRJNA599566	SAMN13783203	468	64.46	5506107	201	425657	212931	100	2.32	4637
LN007-02	A1	Southwest Indian Ocean Islands	Reunion		2016	Richard et al., 2021	PRJNA599566	SAMN13783237	125	64.79	5196266	201	655557	229114	100	0.2	4388
LN007-07	A1	Southwest Indian Ocean Islands	Reunion		2016	Richard et al., 2021	PRJNA599566	SAMN13783240	170	64.45	5418018	213	425657	234495	100	0.63	4597
LN007-09	A1	Southwest Indian Ocean Islands	Reunion		2016	Richard et al., 2021	PRJNA599566	SAMN13783241	468	64.49	5505165	201	425657	234495	100	1.57	4643
LN007-10	A1	Southwest Indian Ocean Islands	Reunion		2016	Richard et al., 2021	PRJNA599566	SAMN13783242	101	64.55	5409840	201	425664	235373	100	0.27	4606
JZ092	A1	North Indian Ocean Islands	Seychelles		2003	Richard et al., 2021	PRJNA599566	SAMN13783334	148	64.73	5274686	201	366715	164836	100	0	4473
JZ094	A1	North Indian Ocean Islands	Seychelles		2003	Richard et al., 2021	PRJNA599566	SAMN13783335	133	64.78	5193687	201	481705	191222	100	0	4387
LB100-3	A1	North Indian Ocean Islands	Seychelles		2005	Richard et al., 2021	PRJNA599566	SAMN13783337	144	64.73	5285163	221	469406	167403	100	0	4498
LJ001-1	A1	North Indian Ocean Islands	Seychelles		2012	Richard et al., 2021	PRJNA599566	SAMN13783338	124	64.7	5279417	213	655673	240220	100	0	4470
LJ003-1	A1	North Indian Ocean Islands	Seychelles		2012	Richard et al., 2021	PRJNA599566	SAMN13783339	149	64.74	5265903	202	271581	140841	100	0	4463
LP027-03	A1	North Indian Ocean Islands	Seychelles		2017	Richard et al., 2021	PRJNA599566	SAMN13783340	239	64.69	5218738	201	528006	223877	100	0.3	4378
LP027-05	A1	North Indian Ocean Islands	Seychelles		2017	Richard et al., 2021	PRJNA599566	SAMN13783341	566	64.46	5312484	201	389701	202524	100	1.09	4399
LP027-13	A1	North Indian Ocean Islands	Seychelles		2017	Richard et al., 2021	PRJNA599566	SAMN13783342	315	64.66	5235360	201	389715	202516	100	0.36	4383
LP028-03	A1	North Indian Ocean Islands	Seychelles		2017	Richard et al., 2021	PRJNA599566	SAMN13783343	69	64.8	5169346	1059	479937	223873	100	0	4373
LP028-05	A1	North Indian Ocean Islands	Seychelles		2017	Richard et al., 2021	PRJNA599566	SAMN13783344	724	64.31	5362987	201	480037	223610	100	2.47	4417
LP029-13	A1	North Indian Ocean Islands	Seychelles		2017	Richard et al., 2021	PRJNA599566	SAMN13783346	485	64.32	5380344	206	656053	253788	100	0.04	4493
LP029-15	A1	North Indian Ocean Islands	Seychelles		2017	Richard et al., 2021	PRJNA599566	SAMN13783347	341	64.55	5340987	213	655651	253707	100	1.73	4484
FDC15	A1	South America	Argentina			Ragupathy et al., 2023	PRJNA779375	SAMN23028315	121	64.72	5241384	202	529005	179160	100	0	4414
FDC54	A1	Oceania	Australia			Ragupathy et al., 2023	PRJNA779375	SAMN23028335	128	64.74	5239066	202	276455	159585	100	0.18	4502
FDC1142	A1	South America	Brazil			Ragupathy et al., 2023	PRJNA779375	SAMN23028294	130	64.73	5231113	216	524817	179001	100	0	4406
FDC122	A1	East Asia	China			Ragupathy et al., 2023	PRJNA779375	SAMN23028301	131	64.74	5272897	200	454931	164634	100	0.32	4462
FDC130	A1	East Asia	China			Ragupathy et al., 2023	PRJNA779375	SAMN23028309	113	64.79	5190092	202	529048	184299	100	0.36	4376
FDC52	A1	South Asia	India			Ragupathy et al., 2023	PRJNA779375	SAMN23028333	155	64.73	5284935	200	528928	164663	100	0	4393
FDC124	A1	East Asia	Japan			Ragupathy et al., 2023	PRJNA779375	SAMN23028303	123	64.7	5181223	206	337386	179554	100	0.36	4376
FDC49	A1	East Asia	Japan			Ragupathy et al., 2023	PRJNA779375	SAMN23028329	125	64.69	5286083	202	454892	190812	100	0.18	4334
FDC133	A1	Southwest Indian Ocean Islands	Mauritius			Ragupathy et al., 2023	PRJNA779375	SAMN23028311	138	64.76	5245787	203	276395	136504	100	0.2	4426
FDC46	A1	Oceania	New Zealand			Ragupathy et al., 2023	PRJNA779375	SAMN23028328	143	64.75	5149155	221	376980	167537	100	0.27	4638
FDC502	A1	Oceania	New Zealand			Ragupathy et al., 2023	PRJNA779375	SAMN23028331	136	64.79	5198238	200	364489	164642	100	0.2	4460
FDC104	A1	South America	Paraguay			Ragupathy et al., 2023	PRJNA779375	SAMN23028271	106	64.73	5229515	229	529029	178825	100	0	4403
FDC24	A1	South America	Paraguay			Ragupathy et al., 2023	PRJNA779375	SAMN23028326	124	64.71	5237921	204	529031	178801	100	0	4417
FDC126	A1	Southeast Asia	Philippines			Ragupathy et al., 2023	PRJNA779375	SAMN23028305	142	64.75	5276168	200	323499	155288	100	0.2	4476
FDC129	A1	Southwest Indian Ocean Islands	Reunion			Ragupathy et al., 2023	PRJNA779375	SAMN23028292	142	64.77	5237913	229	454921	167542	100	0.38	4414
FDC55	A1	East Asia	Taiwan			Ragupathy et al., 2023	PRJNA779375	SAMN23028337	116	64.71	5235726	207	454883	174586	100	0.36	4357
FDC131	A1	Southeast Asia	Thailand			Ragupathy et al., 2023	PRJNA779375	SAMN23028310	131	64.71	5242063	202	366565	179851	100	0.05	4401
FDC107	A1	South America	Uruguay			Ragupathy et al., 2023	PRJNA779375	SAMN23028273	132	64.72	5245151	202	438913	179929	100	0	4428
JJ155	A1	South America	Argentina		1977			SAMN13783066	201	64.75	5190339	201	481537	167382	100	0	4375
JK101-1	A1	South America	Argentina		1990			SAMN13783067	132	64.72	5221794	201	481689	179057	100	0	4402
LM158	A1	South America	Argentina		2013			SAMN13783068	83	64.51	5394231	1036	366820	148869	100	0.27	4599
LM169	A1	South America	Argentina		2005			SAMN13783069	140	64.5	5442888	211	481633	174202	100	0.27	4641
LM184	A1	South America	Argentina		2013			SAMN13783071	209	64.7	5245496	211	406241	174368	100	0	4420
LM198	A1	South America	Argentina		2015			SAMN13783072	74	64.73	5198241	1136	406249	174208	100	0	4384
LM199	A1	South America	Argentina		2015			SAMN13783073	144	64.48	5427110	200	384670	179158	100	0.18	4597
LM205	A1	South America	Argentina		2010			SAMN13783074	124	64.51	5429761	201	407533	167381	100	0.63	4628
LM229	A1	South America	Argentina		2012			SAMN13783075	127	64.5	5410137	211	481643	174341	100	0.18	4596
CFBP_2865	A1	South America	Brazil		1976			SAMN13783081	135	64.73	5155847	201	366773	148808	100	0	4361
CFBP_2908	A1	South America	Brazil		1980			SAMN13783082	137	64.73	5221764	201	375353	167392	100	0	4401
CQ13	A1	East Asia	China		2020			SAMN27753378	3	64.77	5241545	34102	5142501	5142501	100	0	4436
gd2	A1	East Asia	China		2011			SAMN02911834	3	64.78	5223747	33703	5125124	5125124	100	0	4422
gd3	A1	East Asia	China		2011			SAMN02911835	3	64.78	5223748	33703	5125126	5125126	100	0	4421
jx-6	A1	East Asia	China		2014			SAMN03765509	3	64.78	5223350	33703	5124728	5124728	100	0	4422
jx4	A1	East Asia	China		2011			SAMN02911836	3	64.78	5223397	33695	5124790	5124790	100	0	4420
jx5	A1	East Asia	China		2011			SAMN02911837	3	64.78	5223417	33695	5124810	5124810	100	0	4423
UI6	A1	East Asia	China		2011			SAMN02911838	3	64.78	5222433	33703	5123810	5123810	100	0	4421
UI7	A1	East Asia	China		2011			SAMN02911839	3	64.78	5222287	33703	5123664	5123664	100	0	4412
Xcc29	A1	East Asia	China		2010			SAMN07665076	4	64.75	5276934	31799	5133840	5133840	100	0.2	4480
Xcc49	A1	East Asia	China		2010			SAMN07638001	3	64.78	5220847	31803	5124906	5124906	100	0	4420
CFBP_2857	A1	Oceania	Fiji		1976			SAMN13783124	144	64.78	5197387	201	376879	179703	100	0	4386
HERB_1946	A1	Oceania	Guam		1946			SAMN30973828	1	63.75	5175554	5175554	5175554	5175554	100	0	4284
CFBP_1209	A1	East Asia	Hong Kong		1963			SAMN13783125	147	64.74	5262410	201	427467	170756	100	0.2	4470
HERB_1865	A1	South Asia	India		1865			SAMN30973823	1	63.72	5175554	5175554	5175554	5175554	100	0	4287
JJ165	A1	South Asia	India		1978			SAMN13783127	145	64.72	5225541	201	384365	167411	100	0	4413
NCPPB_211	A1	South Asia	India		1948			SAMN13783128	152	64.76	5206667	201	240194	141304	100	0	4422
HERB_1845	A1	Southeast Asia	Indonesia		1845			SAMN30973819	1	63.78	5175554	5175554	5175554	5175554	100	0	4288
HERB_1854	A1	Southeast Asia	Indonesia		1854			SAMN30973821	1	63.82	5175554	5175554	5175554	5175554	100	0	4286
HERB_1911	A1	Southeast Asia	Indonesia		1911			SAMN30973825	1	63.7	5175554	5175554	5175554	5175554	100	0	4285
CFBP_2855	A1	East Asia	Japan		1962			SAMN13783132	151	64.69	5275863	201	438908	190734	100	0.2	4453
JJ238-04	A1	South Asia	Maldives		1987			SAMN13783133	69	64.68	5253532	1015	528079	270228	99.64	0	4482
JJ238-06	A1	South Asia	Maldives		1987			SAMN13783134	264	64.6	5331131	201	483868	223289	100	0.87	4495
JJ238-07	A1	South Asia	Maldives		1987			SAMN13783135	126	64.67	5278678	213	528072	270095	99.64	0.05	4495
JJ238-08	A1	South Asia	Maldives		1987			SAMN13783136	67	64.68	5247531	1015	528065	235006	99.64	0	4474
JJ238-09	A1	South Asia	Maldives		1987			SAMN13783137	250	64.56	5367675	213	528073	234999	99.64	0.12	4532
JJ238-11	A1	South Asia	Maldives		1987			SAMN13783139	83	64.74	5266873	1016	483864	223810	100	0.2	4482
JK004-04	A1	South Asia	Maldives		1987			SAMN13783140	140	64.67	5263044	228	483406	173158	99.64	0	4476
HERB_1974	A1	Southwest Indian Ocean Islands	Mauritius		1974			SAMN30973830	1	63.6	5175554	5175554	5175554	5175554	100	0	4286
HERB_1963	A1	East Asia	Nepal		1963			SAMN30973829	1	63.59	5175554	5175554	5175554	5175554	100	0	4271
CFBP_2525	A1	Oceania	New Zealand		1956			SAMN13783182	123	64.78	5188614	201	366773	148794	100	0.18	4375
CFBP_2853	A1	Oceania	New Zealand		1958			SAMN13783183	148	64.77	5151970	201	474985	170921	100	0.18	4354
NCPPB_226	A1	Oceania	New Zealand		1949			SAMN13783184	143	64.83	5145872	201	474807	148803	100	0	4315
NCPPB406	A1	Oceania	New Zealand		1957			SAMN13783185	145	64.78	5197313	201	366685	167417	100	0.18	4399
JJ238-16	A1	South Asia	Pakistan		1988			SAMN13783186	136	64.7	5316311	213	481191	188549	100	0	4530
HERB_1884	A1	Southeast Asia	Philippines		1884			SAMN30973824	1	63.68	5175554	5175554	5175554	5175554	100	0	4282
HERB_1915	A1	Southeast Asia	Philippines		1915			SAMN30973826	1	63.67	5175554	5175554	5175554	5175554	100	0	4280
B2	A1	East Asia	Taiwan		2016			SAMN15461540	3	64.67	5352820	94653	5120747	5120747	100	0	4570
JJ053-06	A1	East Asia	Taiwan		1977			SAMN13783348	159	64.73	5214808	201	427628	174498	100	0.2	4450
SN3-3	A1	East Asia	Taiwan		2016			SAMN15461541	2	64.73	5256231	63921	5192310	5192310	100	0	4444
5208	A1	North America	USA		2002			SAMN02911840	3	64.71	5269225	28753	5175552	5175552	100	0	4465
FB19	A1	North America	USA		2011			SAMN02911846	3	64.71	5267339	26933	5175486	5175486	100	0	4459
NT17	A1	North America	USA		2011			SAMN02911844	3	64.71	5269254	28776	5175558	5175558	100	0	4465
LC004-1	A1	Southeast Asia	Vietnam		2006			SAMN13783350	82	64.78	5192383	1016	427471	174174	100	0.2	4400
NCPPB-3562	A2	South Asia	India		1988			SAMEA2752223	98	64.49	5522184	212	5122011	5122011	99.55	0.00
NCPPB-3612	A2	South Asia	India		1988			SAMEA2827237	172	64.37	5345308	208	5108267	5108267	98.46	0.56
LD7-1	A2	Africa	Mali		2008			SAMEA2827225	157	62.94	5444345	200	5159442	5159442	96	2.53
LE116-1	A2	Africa	Mali		2008			SAMEA2827228	173	63.24	5438845	200	5138196	5138196	97.25	1.77
LH37-1	A2	Africa	Senegal		2010			SAMEA2827558	160	64.32	5401974	200	5119567	5119567	98.59	0.58
HERB_1859	A3	South Asia	Bangladesh		1859			SAMN30973822	1	63.43	5175554	5175554	5175554	5175554	99.19	0.37
HERB_1922	A3	East Asia	China		1922			SAMN30973827	1	63.21	5175554	5175554	5175554	5175554	99.02	0.37
HERB_1852	A3	South Asia	India		1852			SAMN30973820	1	63.49	5175554	5175554	5175554	5175554	99.19	0.37
LD71a	Astar	Southeast Asia	Cambodia		2007			SAMEA2752277	49	64.65	5286708	202	5008750	5008750	99.28	0.00
LE20-1	Astar	Africa	Ethiopia		2008			SAMEA2752278	41	64.51	5305664	500	5064171	5064171	98.69	1
LE3-1	Astar	Africa	Ethiopia		2008			SAMEA2827236	100	63.67	5363748	214	5045425	5045425	97.85	2.25
NCPPB-3607	Astar	South Asia	India		1988			SAMEA2827559	93	64.33	5374979	206	5037394	5037394	98.03	0.81
NCPPB-3615	Astar	South Asia	India		1989			SAMEA2827229	153	63.1	5474030	206	5068986	5068986	97.25	1.77
JS581	Astar	Middle East	Iran		1997			SAMEA2827560	132	64.38	5257799	206	5042298	5042298	98.14	0.5
JS582	Astar	Middle East	Iran		1997			SAMEA2827226	191	63.06	5338924	201	5021542	5021542	96.42	2.63
JS584	Astar	Middle East	Iran		1997			SAMN37578371	61	64.53	5244898	566	4975154	4975154	98.23	0.63
JK48	Astar	Middle East	Saudi Arabia		1988			SAMEA2827235	92	63.56	5321598	216	5006515	5006515	97.17	1.21
JM35-2	Astar	Middle East	Saudi Arabia		1992			SAMEA2827561	103	64.37	5255020	205	4980449	4980449	98.64	0.52
JK143-9	Astar	South Asia	Thailandia		1990			SAMEA2827230	93	63.36	5320646	206	5053914	5053914	96.69	2.07
LG115	Aw	South Asia	India		2007			SAMEA2827563	88	64.36	5208449	200	4946484	4946484	96.66	0.52
NCPPB-3608	Aw	South Asia	India		1988			SAMEA2752279	55	64.5	5398107	518	5077059	5077059	99.52	0.00
JF90-8	Aw	Middle East	Oman		1986			SAMEA2752228	30	64.55	5291856	220	5132365	5132365	99.28	0.00
LB302	Aw	North America	USA		2002			SAMEA2827233	114	63.42	5306189	215	5021846	5021846	97.4	1.88

## Sheet: Table S4
Supplementary Table S4: List of genomes carrying the pCuR plasmid associated with copper resistance
					genes associated with copper resistance, the number is the coverage against reference genes
isolate	country	continent	year		copA	copB	copC	copD	copF	copG	copL
LM158	Argentina	South America	2013		96.53	-	-	-	-	-	-
LM199	Argentina	South America	2015		96.53	-	-	-	-	-	-
LM229	Argentina	South America	2012		96.53	-	-	-	-	-	-
LM169	Argentina	South America	2005		100	100	100	100	100	100	100
LM205	Argentina	South America	2010		100	100	100	100	100	100	100
LL074-04	Martinique	Caribbean	2014		100	100	100	100	100	100	100
LL074-4	Martinique	Caribbean	2014		100	100	100	100	100	100	100
LL111-06	Martinique	Caribbean	2014		100	100	100	100	100	100	100
LL124-01	Martinique	Caribbean	2014		100	100	100	100	100	100	100
LM090-02	Martinique	Caribbean	2015		100	100	100	100	100	100	100
LP030-1	Martinique	Caribbean	2017		100	100	100	100	100	100	100
LP031-1	Martinique	Caribbean	2017		100	100	100	100	100	100	100
LP032-1	Martinique	Caribbean	2017		100	100	100	100	100	100	100
LP033-1	Martinique	Caribbean	2017		100	100	100	100	100	100	100
LP034-1	Martinique	Caribbean	2017		100	100	100	100	100	100	100
LP035-1	Martinique	Caribbean	2017		100	100	100	100	100	100	100
LP036-1	Martinique	Caribbean	2017		100	100	100	100	100	100	100
LI070-02	Reunion	Southwest Indian Ocean Islands	2011		100	100	100	100	100	100	100
LI070-03	Reunion	Southwest Indian Ocean Islands	2011		100	100	100	100	100	100	100
LI214-09	Reunion	Southwest Indian Ocean Islands	2011		100	100	100	100	100	100	100
LL082-04	Reunion	Southwest Indian Ocean Islands	2014		100	100	100	100	100	100	100
LL082-15	Reunion	Southwest Indian Ocean Islands	2014		100	100	100	100	100	100	100
LL082-18	Reunion	Southwest Indian Ocean Islands	2014		100	100	100	100	100	100	100
LL085-02	Reunion	Southwest Indian Ocean Islands	2014		100	100	100	100	100	100	100
LM088-20	Reunion	Southwest Indian Ocean Islands	2015		100	100	100	100	100	100	100
LM088-37	Reunion	Southwest Indian Ocean Islands	2015		100	100	100	100	100	100	100
LM088-42	Reunion	Southwest Indian Ocean Islands	2015		100	100	100	100	100	100	100
LM089-02	Reunion	Southwest Indian Ocean Islands	2015		100	100	100	100	100	100	100
LM089-42	Reunion	Southwest Indian Ocean Islands	2015		100	100	100	100	100	100	100
LM121-01	Reunion	Southwest Indian Ocean Islands	2015		100	100	100	100	100	100	100
LM121-02	Reunion	Southwest Indian Ocean Islands	2015		100	100	100	100	100	100	100
LM121-41	Reunion	Southwest Indian Ocean Islands	2015		100	100	100	100	100	100	100
LM121-42	Reunion	Southwest Indian Ocean Islands	2015		100	100	100	100	100	100	100
LN006-01	Reunion	Southwest Indian Ocean Islands	2016		100	100	100	100	100	100	100
LN007-07	Reunion	Southwest Indian Ocean Islands	2016		100	100	100	100	100	100	100
LN007-09	Reunion	Southwest Indian Ocean Islands	2016		100	100	100	100	100	100	100
LN007-10	Reunion	Southwest Indian Ocean Islands	2016		100	100	100	100	100	100	100
LH201	Réunion	Southwest Indian Ocean Islands	2010		100	100	100	100	100	100	100
FL72	USA	North America			96.53	-	-	-	-	-	-

## Sheet: Table S5
Supplementary Table S5: Brazilian genome dataset
isolate	Lineage	Year	Type	Municipality	microregion	mesoregion	state	dataset source
A306	L7.2	1997	Historical	Paranavai			Parana
AM10	L7.2	2019	Contemporary	Americo de Campos	Votuporanga	São José do Rio Preto	Sao Paulo	This study
AM11	L7.2	2019	Contemporary	Americo de Campos	Votuporanga	São José do Rio Preto	Sao Paulo	This study
AM13	L7.2	2019	Contemporary	Americo de Campos	Votuporanga	São José do Rio Preto	Sao Paulo	This study
AM16	L7.2	2019	Contemporary	Americo de Campos	Votuporanga	São José do Rio Preto	Sao Paulo	This study
AM19	L7.2	2019	Contemporary	Americo de Campos	Votuporanga	São José do Rio Preto	Sao Paulo	This study
AM22	L7.2	2019	Contemporary	Americo de Campos	Votuporanga	São José do Rio Preto	Sao Paulo	This study
AM24	L7.2	2019	Contemporary	Americo de Campos	Votuporanga	São José do Rio Preto	Sao Paulo	This study
AM25	L7.2	2019	Contemporary	Americo de Campos	Votuporanga	São José do Rio Preto	Sao Paulo	This study
AM26	L7.2	2019	Contemporary	Americo de Campos	Votuporanga	São José do Rio Preto	Sao Paulo	This study
AM28	L7.2	2019	Contemporary	Americo de Campos	Votuporanga	São José do Rio Preto	Sao Paulo	This study
AM29	L7.2	2019	Contemporary	Americo de Campos	Votuporanga	São José do Rio Preto	Sao Paulo	This study
AM30	L7.2	2019	Contemporary	Americo de Campos	Votuporanga	São José do Rio Preto	Sao Paulo	This study
AM31	L7.2	2019	Contemporary	Americo de Campos	Votuporanga	São José do Rio Preto	Sao Paulo	This study
AM33	L7.2	2019	Contemporary	Americo de Campos	Votuporanga	São José do Rio Preto	Sao Paulo	This study
AM4	L7.2	2019	Contemporary	Americo de Campos	Votuporanga	São José do Rio Preto	Sao Paulo	This study
AM42	L7.2	2019	Contemporary	Americo de Campos	Votuporanga	São José do Rio Preto	Sao Paulo	This study
AM44	L7.2	2019	Contemporary	Americo de Campos	Votuporanga	São José do Rio Preto	Sao Paulo	This study
AM46	L7.2	2019	Contemporary	Americo de Campos	Votuporanga	São José do Rio Preto	Sao Paulo	This study
AM47	L7.2	2019	Contemporary	Americo de Campos	Votuporanga	São José do Rio Preto	Sao Paulo	This study
AM48	L7.2	2019	Contemporary	Americo de Campos	Votuporanga	São José do Rio Preto	Sao Paulo	This study
AM49	L7.2	2019	Contemporary	Americo de Campos	Votuporanga	São José do Rio Preto	Sao Paulo	This study
AM51	L7.2	2019	Contemporary	Americo de Campos	Votuporanga	São José do Rio Preto	Sao Paulo	This study
AM52	L7.2	2019	Contemporary	Americo de Campos	Votuporanga	São José do Rio Preto	Sao Paulo	This study
AM53	L7.2	2019	Contemporary	Americo de Campos	Votuporanga	São José do Rio Preto	Sao Paulo	This study
AM6	L7.2	2019	Contemporary	Americo de Campos	Votuporanga	São José do Rio Preto	Sao Paulo	This study
AM65	L7.2	2019	Contemporary	Americo de Campos	Votuporanga	São José do Rio Preto	Sao Paulo	This study
AM66	L7.2	2019	Contemporary	Americo de Campos	Votuporanga	São José do Rio Preto	Sao Paulo	This study
AM67	L7.2	2019	Contemporary	Americo de Campos	Votuporanga	São José do Rio Preto	Sao Paulo	This study
AM68	L7.2	2019	Contemporary	Americo de Campos	Votuporanga	São José do Rio Preto	Sao Paulo	This study
AM69	L7.2	2019	Contemporary	Americo de Campos	Votuporanga	São José do Rio Preto	Sao Paulo	This study
AM7	L7.2	2019	Contemporary	Americo de Campos	Votuporanga	São José do Rio Preto	Sao Paulo	This study
AM71	L7.2	2019	Contemporary	Americo de Campos	Votuporanga	São José do Rio Preto	Sao Paulo	This study
AM72	L7.2	2019	Contemporary	Americo de Campos	Votuporanga	São José do Rio Preto	Sao Paulo	This study
AM75	L7.2	2019	Contemporary	Americo de Campos	Votuporanga	São José do Rio Preto	Sao Paulo	This study
AM76	L7.2	2019	Contemporary	Americo de Campos	Votuporanga	São José do Rio Preto	Sao Paulo	This study
AM77	L7.2	2019	Contemporary	Americo de Campos	Votuporanga	São José do Rio Preto	Sao Paulo	This study
AM8	L7.2	2019	Contemporary	Americo de Campos	Votuporanga	São José do Rio Preto	Sao Paulo	This study
AM9	L7.2	2019	Contemporary	Americo de Campos	Votuporanga	São José do Rio Preto	Sao Paulo	This study
CAJ16	L7.2	2019	Contemporary	Cajobi	Catanduva	São José do Rio Preto	Sao Paulo	This study
CAJ41	L7.2	2019	Contemporary	Cajobi	Catanduva	São José do Rio Preto	Sao Paulo	This study
CAJ57	L7.2	2019	Contemporary	Cajobi	Catanduva	São José do Rio Preto	Sao Paulo	This study
CAJ59	L7.2	2019	Contemporary	Cajobi	Catanduva	São José do Rio Preto	Sao Paulo	This study
CAJ60	L7.2	2019	Contemporary	Cajobi	Catanduva	São José do Rio Preto	Sao Paulo	This study
CAJ61	L7.2	2019	Contemporary	Cajobi	Catanduva	São José do Rio Preto	Sao Paulo	This study
CAJ70	L7.2	2019	Contemporary	Cajobi	Catanduva	São José do Rio Preto	Sao Paulo	This study
CAJ73	L7.2	2019	Contemporary	Cajobi	Catanduva	São José do Rio Preto	Sao Paulo	This study
CAJ75	L7.2	2019	Contemporary	Cajobi	Catanduva	São José do Rio Preto	Sao Paulo	This study
CAJ76	L7.2	2019	Contemporary	Cajobi	Catanduva	São José do Rio Preto	Sao Paulo	This study
CAJ79	L7.2	2019	Contemporary	Cajobi	Catanduva	São José do Rio Preto	Sao Paulo	This study
CAJ80	L7.2	2019	Contemporary	Cajobi	Catanduva	São José do Rio Preto	Sao Paulo	This study
CAS1	L4	2021	Contemporary	Casa Branca	São João da Boa Vista	Campinas	Sao Paulo	This study
CAS10	L4	2021	Contemporary	Casa Branca	São João da Boa Vista	Campinas	Sao Paulo	This study
CAS11	L4	2021	Contemporary	Casa Branca	São João da Boa Vista	Campinas	Sao Paulo	This study
CAS12	L4	2021	Contemporary	Casa Branca	São João da Boa Vista	Campinas	Sao Paulo	This study
CAS13	L4	2021	Contemporary	Casa Branca	São João da Boa Vista	Campinas	Sao Paulo	This study
CAS14	L4	2021	Contemporary	Casa Branca	São João da Boa Vista	Campinas	Sao Paulo	This study
CAS15	L4	2021	Contemporary	Casa Branca	São João da Boa Vista	Campinas	Sao Paulo	This study
CAS17	L4	2021	Contemporary	Casa Branca	São João da Boa Vista	Campinas	Sao Paulo	This study
CAS18	L4	2021	Contemporary	Casa Branca	São João da Boa Vista	Campinas	Sao Paulo	This study
CAS19	L4	2021	Contemporary	Casa Branca	São João da Boa Vista	Campinas	Sao Paulo	This study
CAS20	L4	2021	Contemporary	Casa Branca	São João da Boa Vista	Campinas	Sao Paulo	This study
CAS21	L4	2021	Contemporary	Casa Branca	São João da Boa Vista	Campinas	Sao Paulo	This study
CAS22	L4	2021	Contemporary	Casa Branca	São João da Boa Vista	Campinas	Sao Paulo	This study
CAS23	L4	2021	Contemporary	Casa Branca	São João da Boa Vista	Campinas	Sao Paulo	This study
CAS24	L4	2021	Contemporary	Casa Branca	São João da Boa Vista	Campinas	Sao Paulo	This study
CAS26	L4	2021	Contemporary	Casa Branca	São João da Boa Vista	Campinas	Sao Paulo	This study
CAS27	L4	2021	Contemporary	Casa Branca	São João da Boa Vista	Campinas	Sao Paulo	This study
CAS28	L4	2021	Contemporary	Casa Branca	São João da Boa Vista	Campinas	Sao Paulo	This study
CAS29	L4	2021	Contemporary	Casa Branca	São João da Boa Vista	Campinas	Sao Paulo	This study
CAS3	L4	2021	Contemporary	Casa Branca	São João da Boa Vista	Campinas	Sao Paulo	This study
CAS30	L4	2021	Contemporary	Casa Branca	São João da Boa Vista	Campinas	Sao Paulo	This study
CAS31	L4	2021	Contemporary	Casa Branca	São João da Boa Vista	Campinas	Sao Paulo	This study
CAS32	L4	2021	Contemporary	Casa Branca	São João da Boa Vista	Campinas	Sao Paulo	This study
CAS33	L4	2021	Contemporary	Casa Branca	São João da Boa Vista	Campinas	Sao Paulo	This study
CAS34	L4	2021	Contemporary	Casa Branca	São João da Boa Vista	Campinas	Sao Paulo	This study
CAS35	L4	2021	Contemporary	Casa Branca	São João da Boa Vista	Campinas	Sao Paulo	This study
CAS36	L4	2021	Contemporary	Casa Branca	São João da Boa Vista	Campinas	Sao Paulo	This study
CAS38	L4	2021	Contemporary	Casa Branca	São João da Boa Vista	Campinas	Sao Paulo	This study
CAS39	L4	2021	Contemporary	Casa Branca	São João da Boa Vista	Campinas	Sao Paulo	This study
CAS4	L4	2021	Contemporary	Casa Branca	São João da Boa Vista	Campinas	Sao Paulo	This study
CAS40	L4	2021	Contemporary	Casa Branca	São João da Boa Vista	Campinas	Sao Paulo	This study
CAS41	L4	2021	Contemporary	Casa Branca	São João da Boa Vista	Campinas	Sao Paulo	This study
CAS42	L4	2021	Contemporary	Casa Branca	São João da Boa Vista	Campinas	Sao Paulo	This study
CAS45	L4	2021	Contemporary	Casa Branca	São João da Boa Vista	Campinas	Sao Paulo	This study
CAS46	L4	2021	Contemporary	Casa Branca	São João da Boa Vista	Campinas	Sao Paulo	This study
CAS47	L4	2021	Contemporary	Casa Branca	São João da Boa Vista	Campinas	Sao Paulo	This study
CAS48	L4	2021	Contemporary	Casa Branca	São João da Boa Vista	Campinas	Sao Paulo	This study
CAS49	L4	2021	Contemporary	Casa Branca	São João da Boa Vista	Campinas	Sao Paulo	This study
CAS5	L4	2021	Contemporary	Casa Branca	São João da Boa Vista	Campinas	Sao Paulo	This study
CAS50	L4	2021	Contemporary	Casa Branca	São João da Boa Vista	Campinas	Sao Paulo	This study
CAS51	L4	2021	Contemporary	Casa Branca	São João da Boa Vista	Campinas	Sao Paulo	This study
CAS52	L4	2021	Contemporary	Casa Branca	São João da Boa Vista	Campinas	Sao Paulo	This study
CAS53	L4	2021	Contemporary	Casa Branca	São João da Boa Vista	Campinas	Sao Paulo	This study
CAS54	L4	2021	Contemporary	Casa Branca	São João da Boa Vista	Campinas	Sao Paulo	This study
CAS56	L4	2021	Contemporary	Casa Branca	São João da Boa Vista	Campinas	Sao Paulo	This study
CAS59	L4	2021	Contemporary	Casa Branca	São João da Boa Vista	Campinas	Sao Paulo	This study
CAS6	L4	2021	Contemporary	Casa Branca	São João da Boa Vista	Campinas	Sao Paulo	This study
CAS60	L4	2021	Contemporary	Casa Branca	São João da Boa Vista	Campinas	Sao Paulo	This study
CAS61	L4	2021	Contemporary	Casa Branca	São João da Boa Vista	Campinas	Sao Paulo	This study
CAS62	L4	2021	Contemporary	Casa Branca	São João da Boa Vista	Campinas	Sao Paulo	This study
CAS63	L4	2021	Contemporary	Casa Branca	São João da Boa Vista	Campinas	Sao Paulo	This study
CAS64	L4	2021	Contemporary	Casa Branca	São João da Boa Vista	Campinas	Sao Paulo	This study
CAS65	L4	2021	Contemporary	Casa Branca	São João da Boa Vista	Campinas	Sao Paulo	This study
CAS67	L4	2021	Contemporary	Casa Branca	São João da Boa Vista	Campinas	Sao Paulo	This study
CAS68	L4	2021	Contemporary	Casa Branca	São João da Boa Vista	Campinas	Sao Paulo	This study
CAS69	L4	2021	Contemporary	Casa Branca	São João da Boa Vista	Campinas	Sao Paulo	This study
CAS7	L4	2021	Contemporary	Casa Branca	São João da Boa Vista	Campinas	Sao Paulo	This study
CAS70	L4	2021	Contemporary	Casa Branca	São João da Boa Vista	Campinas	Sao Paulo	This study
CAS71	L4	2021	Contemporary	Casa Branca	São João da Boa Vista	Campinas	Sao Paulo	This study
CAS72	L4	2021	Contemporary	Casa Branca	São João da Boa Vista	Campinas	Sao Paulo	This study
CAS73	L4	2021	Contemporary	Casa Branca	São João da Boa Vista	Campinas	Sao Paulo	This study
CAS74	L4	2021	Contemporary	Casa Branca	São João da Boa Vista	Campinas	Sao Paulo	This study
CAS75	L4	2021	Contemporary	Casa Branca	São João da Boa Vista	Campinas	Sao Paulo	This study
CAS76	L4	2021	Contemporary	Casa Branca	São João da Boa Vista	Campinas	Sao Paulo	This study
CAS77	L4	2021	Contemporary	Casa Branca	São João da Boa Vista	Campinas	Sao Paulo	This study
CAS78	L4	2021	Contemporary	Casa Branca	São João da Boa Vista	Campinas	Sao Paulo	This study
CAS79	L4	2021	Contemporary	Casa Branca	São João da Boa Vista	Campinas	Sao Paulo	This study
CAS8	L4	2021	Contemporary	Casa Branca	São João da Boa Vista	Campinas	Sao Paulo	This study
CAS80	L4	2021	Contemporary	Casa Branca	São João da Boa Vista	Campinas	Sao Paulo	This study
CAS81	L4	2021	Contemporary	Casa Branca	São João da Boa Vista	Campinas	Sao Paulo	This study
CAS82	L4	2021	Contemporary	Casa Branca	São João da Boa Vista	Campinas	Sao Paulo	This study
CAS83	L4	2021	Contemporary	Casa Branca	São João da Boa Vista	Campinas	Sao Paulo	This study
CAS84	L4	2021	Contemporary	Casa Branca	São João da Boa Vista	Campinas	Sao Paulo	This study
CAS85	L4	2021	Contemporary	Casa Branca	São João da Boa Vista	Campinas	Sao Paulo	This study
CAS86	L4	2021	Contemporary	Casa Branca	São João da Boa Vista	Campinas	Sao Paulo	This study
CAS87	L4	2021	Contemporary	Casa Branca	São João da Boa Vista	Campinas	Sao Paulo	This study
CAS88	L4	2021	Contemporary	Casa Branca	São João da Boa Vista	Campinas	Sao Paulo	This study
CAS89	L4	2021	Contemporary	Casa Branca	São João da Boa Vista	Campinas	Sao Paulo	This study
CAS9	L4	2021	Contemporary	Casa Branca	São João da Boa Vista	Campinas	Sao Paulo	This study
CAS90	L4	2021	Contemporary	Casa Branca	São João da Boa Vista	Campinas	Sao Paulo	This study
CAS91	L4	2021	Contemporary	Casa Branca	São João da Boa Vista	Campinas	Sao Paulo	This study
CAS92	L4	2021	Contemporary	Casa Branca	São João da Boa Vista	Campinas	Sao Paulo	This study
CAS93	L4	2021	Contemporary	Casa Branca	São João da Boa Vista	Campinas	Sao Paulo	This study
CAS94	L4	2021	Contemporary	Casa Branca	São João da Boa Vista	Campinas	Sao Paulo	This study
CAS95	L4	2021	Contemporary	Casa Branca	São João da Boa Vista	Campinas	Sao Paulo	This study
CAS96	L4	2021	Contemporary	Casa Branca	São João da Boa Vista	Campinas	Sao Paulo	This study
CAS97	L4	2021	Contemporary	Casa Branca	São João da Boa Vista	Campinas	Sao Paulo	This study
CFBP_2865	L7.2	1976	Historical
CFBP_2908	L7.2	1980	Historical
COS1	L7.2	2021	Contemporary	Cosmorama	Votuporanga	São José do Rio Preto	Sao Paulo	This study
COS10	L7.2	2021	Contemporary	Cosmorama	Votuporanga	São José do Rio Preto	Sao Paulo	This study
COS11	L7.2	2021	Contemporary	Cosmorama	Votuporanga	São José do Rio Preto	Sao Paulo	This study
COS12	L7.2	2021	Contemporary	Cosmorama	Votuporanga	São José do Rio Preto	Sao Paulo	This study
COS13	L7.2	2021	Contemporary	Cosmorama	Votuporanga	São José do Rio Preto	Sao Paulo	This study
COS14	L7.2	2021	Contemporary	Cosmorama	Votuporanga	São José do Rio Preto	Sao Paulo	This study
COS15	L7.2	2021	Contemporary	Cosmorama	Votuporanga	São José do Rio Preto	Sao Paulo	This study
COS16	L7.2	2021	Contemporary	Cosmorama	Votuporanga	São José do Rio Preto	Sao Paulo	This study
COS17	L7.2	2021	Contemporary	Cosmorama	Votuporanga	São José do Rio Preto	Sao Paulo	This study
COS18	L7.2	2021	Contemporary	Cosmorama	Votuporanga	São José do Rio Preto	Sao Paulo	This study
COS19	L7.2	2021	Contemporary	Cosmorama	Votuporanga	São José do Rio Preto	Sao Paulo	This study
COS2	L7.2	2021	Contemporary	Cosmorama	Votuporanga	São José do Rio Preto	Sao Paulo	This study
COS20	L7.2	2021	Contemporary	Cosmorama	Votuporanga	São José do Rio Preto	Sao Paulo	This study
COS25	L7.2	2021	Contemporary	Cosmorama	Votuporanga	São José do Rio Preto	Sao Paulo	This study
COS27	L7.2	2021	Contemporary	Cosmorama	Votuporanga	São José do Rio Preto	Sao Paulo	This study
COS28	L7.2	2021	Contemporary	Cosmorama	Votuporanga	São José do Rio Preto	Sao Paulo	This study
COS29	L7.2	2021	Contemporary	Cosmorama	Votuporanga	São José do Rio Preto	Sao Paulo	This study
COS30	L7.2	2021	Contemporary	Cosmorama	Votuporanga	São José do Rio Preto	Sao Paulo	This study
COS31	L7.2	2021	Contemporary	Cosmorama	Votuporanga	São José do Rio Preto	Sao Paulo	This study
COS32	L7.2	2021	Contemporary	Cosmorama	Votuporanga	São José do Rio Preto	Sao Paulo	This study
COS33	L7.2	2021	Contemporary	Cosmorama	Votuporanga	São José do Rio Preto	Sao Paulo	This study
COS34	L7.2	2021	Contemporary	Cosmorama	Votuporanga	São José do Rio Preto	Sao Paulo	This study
COS36	L7.2	2021	Contemporary	Cosmorama	Votuporanga	São José do Rio Preto	Sao Paulo	This study
COS37	L7.2	2021	Contemporary	Cosmorama	Votuporanga	São José do Rio Preto	Sao Paulo	This study
COS38	L7.2	2021	Contemporary	Cosmorama	Votuporanga	São José do Rio Preto	Sao Paulo	This study
COS39	L7.2	2021	Contemporary	Cosmorama	Votuporanga	São José do Rio Preto	Sao Paulo	This study
COS4	L7.2	2021	Contemporary	Cosmorama	Votuporanga	São José do Rio Preto	Sao Paulo	This study
COS40	L7.2	2021	Contemporary	Cosmorama	Votuporanga	São José do Rio Preto	Sao Paulo	This study
COS41	L7.2	2021	Contemporary	Cosmorama	Votuporanga	São José do Rio Preto	Sao Paulo	This study
COS42	L7.2	2021	Contemporary	Cosmorama	Votuporanga	São José do Rio Preto	Sao Paulo	This study
COS43	L7.2	2021	Contemporary	Cosmorama	Votuporanga	São José do Rio Preto	Sao Paulo	This study
COS45	L7.2	2021	Contemporary	Cosmorama	Votuporanga	São José do Rio Preto	Sao Paulo	This study
COS46	L7.2	2021	Contemporary	Cosmorama	Votuporanga	São José do Rio Preto	Sao Paulo	This study
COS47	L7.2	2021	Contemporary	Cosmorama	Votuporanga	São José do Rio Preto	Sao Paulo	This study
COS48	L7.2	2021	Contemporary	Cosmorama	Votuporanga	São José do Rio Preto	Sao Paulo	This study
COS49	L7.2	2021	Contemporary	Cosmorama	Votuporanga	São José do Rio Preto	Sao Paulo	This study
COS5	L7.2	2021	Contemporary	Cosmorama	Votuporanga	São José do Rio Preto	Sao Paulo	This study
COS50	L7.2	2021	Contemporary	Cosmorama	Votuporanga	São José do Rio Preto	Sao Paulo	This study
COS51	L7.2	2021	Contemporary	Cosmorama	Votuporanga	São José do Rio Preto	Sao Paulo	This study
COS52	L7.2	2021	Contemporary	Cosmorama	Votuporanga	São José do Rio Preto	Sao Paulo	This study
COS53	L7.2	2021	Contemporary	Cosmorama	Votuporanga	São José do Rio Preto	Sao Paulo	This study
COS54	L7.2	2021	Contemporary	Cosmorama	Votuporanga	São José do Rio Preto	Sao Paulo	This study
COS55	L7.2	2021	Contemporary	Cosmorama	Votuporanga	São José do Rio Preto	Sao Paulo	This study
COS56	L7.2	2021	Contemporary	Cosmorama	Votuporanga	São José do Rio Preto	Sao Paulo	This study
COS57	L7.2	2021	Contemporary	Cosmorama	Votuporanga	São José do Rio Preto	Sao Paulo	This study
COS58	L7.2	2021	Contemporary	Cosmorama	Votuporanga	São José do Rio Preto	Sao Paulo	This study
COS59	L7.2	2021	Contemporary	Cosmorama	Votuporanga	São José do Rio Preto	Sao Paulo	This study
COS6	L7.2	2021	Contemporary	Cosmorama	Votuporanga	São José do Rio Preto	Sao Paulo	This study
COS60	L7.2	2021	Contemporary	Cosmorama	Votuporanga	São José do Rio Preto	Sao Paulo	This study
COS61	L7.2	2021	Contemporary	Cosmorama	Votuporanga	São José do Rio Preto	Sao Paulo	This study
COS62	L7.2	2021	Contemporary	Cosmorama	Votuporanga	São José do Rio Preto	Sao Paulo	This study
COS63	L7.2	2021	Contemporary	Cosmorama	Votuporanga	São José do Rio Preto	Sao Paulo	This study
COS64	L7.2	2021	Contemporary	Cosmorama	Votuporanga	São José do Rio Preto	Sao Paulo	This study
COS66	L7.2	2021	Contemporary	Cosmorama	Votuporanga	São José do Rio Preto	Sao Paulo	This study
COS67	L7.2	2021	Contemporary	Cosmorama	Votuporanga	São José do Rio Preto	Sao Paulo	This study
COS68	L7.2	2021	Contemporary	Cosmorama	Votuporanga	São José do Rio Preto	Sao Paulo	This study
COS69	L7.2	2021	Contemporary	Cosmorama	Votuporanga	São José do Rio Preto	Sao Paulo	This study
COS7	L7.2	2021	Contemporary	Cosmorama	Votuporanga	São José do Rio Preto	Sao Paulo	This study
COS70	L7.2	2021	Contemporary	Cosmorama	Votuporanga	São José do Rio Preto	Sao Paulo	This study
COS72	L7.2	2021	Contemporary	Cosmorama	Votuporanga	São José do Rio Preto	Sao Paulo	This study
COS73	L7.2	2021	Contemporary	Cosmorama	Votuporanga	São José do Rio Preto	Sao Paulo	This study
COS74	L7.2	2021	Contemporary	Cosmorama	Votuporanga	São José do Rio Preto	Sao Paulo	This study
COS75	L7.2	2021	Contemporary	Cosmorama	Votuporanga	São José do Rio Preto	Sao Paulo	This study
COS76	L7.2	2021	Contemporary	Cosmorama	Votuporanga	São José do Rio Preto	Sao Paulo	This study
COS77	L7.2	2021	Contemporary	Cosmorama	Votuporanga	São José do Rio Preto	Sao Paulo	This study
COS78	L7.2	2021	Contemporary	Cosmorama	Votuporanga	São José do Rio Preto	Sao Paulo	This study
COS79	L7.2	2021	Contemporary	Cosmorama	Votuporanga	São José do Rio Preto	Sao Paulo	This study
COS8	L7.2	2021	Contemporary	Cosmorama	Votuporanga	São José do Rio Preto	Sao Paulo	This study
COS80	L7.2	2021	Contemporary	Cosmorama	Votuporanga	São José do Rio Preto	Sao Paulo	This study
COS81	L7.2	2021	Contemporary	Cosmorama	Votuporanga	São José do Rio Preto	Sao Paulo	This study
COS82	L7.2	2021	Contemporary	Cosmorama	Votuporanga	São José do Rio Preto	Sao Paulo	This study
COS83	L7.2	2021	Contemporary	Cosmorama	Votuporanga	São José do Rio Preto	Sao Paulo	This study
COS84	L7.2	2021	Contemporary	Cosmorama	Votuporanga	São José do Rio Preto	Sao Paulo	This study
COS85	L7.2	2021	Contemporary	Cosmorama	Votuporanga	São José do Rio Preto	Sao Paulo	This study
COS86	L7.2	2021	Contemporary	Cosmorama	Votuporanga	São José do Rio Preto	Sao Paulo	This study
COS87	L7.2	2021	Contemporary	Cosmorama	Votuporanga	São José do Rio Preto	Sao Paulo	This study
COS88	L7.2	2021	Contemporary	Cosmorama	Votuporanga	São José do Rio Preto	Sao Paulo	This study
COS89	L7.2	2021	Contemporary	Cosmorama	Votuporanga	São José do Rio Preto	Sao Paulo	This study
COS9	L7.2	2021	Contemporary	Cosmorama	Votuporanga	São José do Rio Preto	Sao Paulo	This study
COS90	L7.2	2021	Contemporary	Cosmorama	Votuporanga	São José do Rio Preto	Sao Paulo	This study
FDC1662	L7.2	2011	Historical				Parana
FDC628	L4	2001	Historical	Chapecó			Santa Catarina
FDC636	L7.2	1996	Historical				Parana
FDC654	NLA	1999	Historical				Rio Grande do Sul
FDC828	L3	1997	Historical				Sao Paulo
FDC102	L4		Historical				Santa Catarina
FDC1053	L7.2	2004	Historical	Ilha Solteira	Andradina	Araçatuba	Sao Paulo
FDC1083	L7.2	1980	Historical	Assis	Assis	Assis	Sao Paulo
FDC1085	L7.2	1979	Historical	Araçatuba	Araçatuba	Araçatuba	Sao Paulo
FDC1087	L7.2	1981	Historical	Candido Mota	Assis	Assis	Sao Paulo
FDC1088	L7.2	1981	Historical	Lins	Lins	Bauru	Sao Paulo
FDC1091	L7.2	1981	Historical	São Pedro do Turvo	Ourinhos	Assis	Sao Paulo
FDC1094	L7.2	1982	Historical	Cajobi	Catanduva	São José do Rio Preto	Sao Paulo
FDC1095	L7.2	1983	Historical	Santa Mercedes	Dracena	Presidente Prudente	Sao Paulo
FDC1098	L7.2	1992	Historical	Presidente Prudente	Presidente Prudente	Presidente Prudente	Sao Paulo
FDC1101	L7.2	1996	Historical	Mogi-Mirim	Mogi Mirim	Campinas	Sao Paulo
FDC1102	L7.2	1998	Historical	Sao Joao da Boa Vista	São João da Boa Vista	Campinas	Sao Paulo
FDC1104	L7.2	1998	Historical	Engenheiro Coelho	Mogi Mirim	Campinas	Sao Paulo
FDC1107	L7.2	1999	Historical	Itirapina	Rio Claro	Piracicaba	Sao Paulo
FDC1115	L7.2	1999	Historical	General Salgado	Auriflama	São José do Rio Preto	Sao Paulo
FDC1116	L7.2	1999	Historical	Presidente Bernardes	Presidente Prudente	Presidente Prudente	Sao Paulo
FDC1118	L7.2	1999	Historical	Botucatu	Botucatu	Bauru	Sao Paulo
FDC1120	L7.2	2000	Historical	Clementina	Birigüi	Araçatuba	Sao Paulo
FDC1121	L7.2	2000	Historical	Luiziânia	Birigüi	Araçatuba	Sao Paulo
FDC1125	L7.2	2000	Historical	Sud Mennucci	Andradina	Araçatuba	Sao Paulo
FDC1129	L7.2	2000	Historical	Guzolândia	Auriflama	São José do Rio Preto	Sao Paulo
FDC1139	L7.2	1999	Historical	Araraquara	Araraquara	Araraquara	Sao Paulo
FDC1142	L7.2		Historical
FDC1143	L7.2	2000	Historical	Avare	Avare	Bauru	Sao Paulo
FDC1144	L7.2	2000	Historical	Guaimbe	Lins	Bauru	Sao Paulo
FDC1145	L7.2	2000	Historical	Marília	Marília	Marília	Sao Paulo
FDC1148	L7.2	2001	Historical	Tarumã	Assis	Assis	Sao Paulo
FDC1150	L7.2	2001	Historical	Salto Grande	Ourinhos	Assis	Sao Paulo
FDC1182	L7.2	2005	Historical	Ourizona, Parana			Parana
FDC1227	L7.2	2005	Historical	Adolfo	São José do Rio Preto	São José do Rio Preto	Sao Paulo
FDC1252	NLA	2005	Historical	Sales	Novo Horizonte	São José do Rio Preto	Sao Paulo
FDC1277	L7.2	2005	Historical	Marinopolis	Jales	São José do Rio Preto	Sao Paulo
FDC1291	L7.2	2007	Historical	Rubiacea	Araçatuba	Araçatuba	Sao Paulo
FDC1387	L7.1	2007	Historical	Urania	Jales	São José do Rio Preto	Sao Paulo
FDC1424	L7.2	2007	Historical	Suzanapolis	Andradina	Araçatuba	Sao Paulo
FDC1488	L7.1	2007	Historical	Urania	Jales	São José do Rio Preto	Sao Paulo
FDC1531	L7.2	2007	Historical	Pereira Barreto	Andradina	Araçatuba	Sao Paulo
FDC1533	L7.1	2007	Historical	Palmeira d'Oeste	Jales	São José do Rio Preto	Sao Paulo
FDC1539	L7.2	2007	Historical	Ilha Solteira	Andradina	Araçatuba	Sao Paulo
FDC1580	L7.1	2007	Historical	Boa Esperança do Sul	Araraquara	Araraquara	Sao Paulo
FDC1666	L7.2	2011	Historical	Rondon - Parana			Parana
FDC1681	L7.2	2012	Historical	Matao	Araraquara	Araraquara	Sao Paulo
FDC1705	L7.2	2013	Historical	Paranavai - Parana			Parana
FDC1707	L7.2	2013	Historical	Alto Parana - Parana			Parana
FDC1733	L4	2014	Historical	Guairaça - Parana			Parana
FDC2	L7.2	2001	Historical	Lins	Lins	Bauru	Sao Paulo
FDC4	L7.2	2001	Historical	Cuiabá - Mato Grosso			Mato grosso
FDC512	L7.2	2002	Historical	Iacri	Tupã	Marília	Sao Paulo
FDC544	L7.2	2002	Historical	Mira Estrela	Fernandópolis	São José do Rio Preto	Sao Paulo
FDC550	L7.2	2002	Historical	Rubineia	Jales	São José do Rio Preto	Sao Paulo
FDC551	L7.2	2002	Historical	Ibitinga	Araraquara	Araraquara	Sao Paulo
FDC553	L7.2	2001	Historical	Avare	Avare	Bauru	Sao Paulo
FDC559	L7.2		Historical	Cafelandia	Lins	Bauru	Sao Paulo
FDC560	L7.2	2001	Historical	Urupes	Novo Horizonte	São José do Rio Preto	Sao Paulo
FDC562	L7.2	2002	Historical	Terra Roxa	Jaboticabal	Ribeirão Preto	Sao Paulo
FDC565	L7.2	2002	Historical	Barbosa	Birigüi	Araçatuba	Sao Paulo
FDC575	L7.2	2002	Historical	Barbosa	Birigüi	Araçatuba	Sao Paulo
FDC601	L4	2002	Historical	Bom Principio			Rio Grande do Sul
FDC603	L7.2		Historical	Mariana Moro, Rio Grande do Sul			Rio Grande do Sul
FDC7	L7.2		Historical	Bataguassu, Mato Grosso do Sul			Mato Grosso do Sul
FDC704	L7.2	2002	Historical	Nova Canaã Paulista	Jales	São José do Rio Preto	Sao Paulo
FDC705	L7.2	2002	Historical	Nova Canaã Paulista	Jales	São José do Rio Preto	Sao Paulo
FDC714	L7.2	2002	Historical	Jales	Jales	São José do Rio Preto	Sao Paulo
FDC718	L7.2	2002	Historical	Borborema	Araraquara	Araraquara	Sao Paulo
FDC719	L7.2	2002	Historical	Parapua	Adamantina	Presidente Prudente	Sao Paulo
FDC724	L7.2	2002	Historical	Urupes	Novo Horizonte	São José do Rio Preto	Sao Paulo
FDC748	L7.2	2002	Historical	Osvaldo Cruz	Adamantina	Presidente Prudente	Sao Paulo
FDC749	L7.2	2002	Historical	Aparecida d'Oeste	Jales	São José do Rio Preto	Sao Paulo
FDC75	L7.2	1998	Historical	Casa Branca	São João da Boa Vista	Campinas	Sao Paulo
FDC755	L7.2	2002	Historical	Caiuá	Presidente Prudente	Presidente Prudente	Sao Paulo
FDC764	L7.2	2002	Historical	Sandovalina	Presidente Prudente	Presidente Prudente	Sao Paulo
FDC769	L7.2	2002	Historical	Narandiba	Presidente Prudente	Presidente Prudente	Sao Paulo
FDC782	L7.2	2002	Historical	Ibitinga	Araraquara	Araraquara	Sao Paulo
FDC8	L7.2		Historical	Corbelia, Parana			Parana
FDC806	L7.2	2002	Historical	Boa Vista, Roraima			Roraima
GAP1	L7.2	2020	Contemporary	Gaviao Peixoto	Araraquara	Araraquara	Sao Paulo	This study
GAP10	L7.2	2020	Contemporary	Gaviao Peixoto	Araraquara	Araraquara	Sao Paulo	This study
GAP11	L7.2	2020	Contemporary	Gaviao Peixoto	Araraquara	Araraquara	Sao Paulo	This study
GAP12	L7.2	2020	Contemporary	Gaviao Peixoto	Araraquara	Araraquara	Sao Paulo	This study
GAP13	L7.2	2020	Contemporary	Gaviao Peixoto	Araraquara	Araraquara	Sao Paulo	This study
GAP14	L7.2	2020	Contemporary	Gaviao Peixoto	Araraquara	Araraquara	Sao Paulo	This study
GAP15	L7.2	2020	Contemporary	Gaviao Peixoto	Araraquara	Araraquara	Sao Paulo	This study
GAP16	L7.2	2020	Contemporary	Gaviao Peixoto	Araraquara	Araraquara	Sao Paulo	This study
GAP17	L7.2	2020	Contemporary	Gaviao Peixoto	Araraquara	Araraquara	Sao Paulo	This study
GAP18	L7.2	2020	Contemporary	Gaviao Peixoto	Araraquara	Araraquara	Sao Paulo	This study
GAP19	L7.2	2020	Contemporary	Gaviao Peixoto	Araraquara	Araraquara	Sao Paulo	This study
GAP2	L7.2	2020	Contemporary	Gaviao Peixoto	Araraquara	Araraquara	Sao Paulo	This study
GAP20	L7.2	2020	Contemporary	Gaviao Peixoto	Araraquara	Araraquara	Sao Paulo	This study
GAP21	L7.2	2020	Contemporary	Gaviao Peixoto	Araraquara	Araraquara	Sao Paulo	This study
GAP22	L7.2	2020	Contemporary	Gaviao Peixoto	Araraquara	Araraquara	Sao Paulo	This study
GAP23	L7.2	2020	Contemporary	Gaviao Peixoto	Araraquara	Araraquara	Sao Paulo	This study
GAP24	L7.2	2020	Contemporary	Gaviao Peixoto	Araraquara	Araraquara	Sao Paulo	This study
GAP25	L7.2	2020	Contemporary	Gaviao Peixoto	Araraquara	Araraquara	Sao Paulo	This study
GAP26	L7.2	2020	Contemporary	Gaviao Peixoto	Araraquara	Araraquara	Sao Paulo	This study
GAP27	L7.2	2020	Contemporary	Gaviao Peixoto	Araraquara	Araraquara	Sao Paulo	This study
GAP28	L7.2	2020	Contemporary	Gaviao Peixoto	Araraquara	Araraquara	Sao Paulo	This study
GAP29	L7.2	2020	Contemporary	Gaviao Peixoto	Araraquara	Araraquara	Sao Paulo	This study
GAP3	L7.2	2020	Contemporary	Gaviao Peixoto	Araraquara	Araraquara	Sao Paulo	This study
GAP31	L7.2	2020	Contemporary	Gaviao Peixoto	Araraquara	Araraquara	Sao Paulo	This study
GAP4	L7.2	2020	Contemporary	Gaviao Peixoto	Araraquara	Araraquara	Sao Paulo	This study
GAP5	L7.2	2020	Contemporary	Gaviao Peixoto	Araraquara	Araraquara	Sao Paulo	This study
GAP6	L7.2	2020	Contemporary	Gaviao Peixoto	Araraquara	Araraquara	Sao Paulo	This study
GAP7	L7.2	2020	Contemporary	Gaviao Peixoto	Araraquara	Araraquara	Sao Paulo	This study
GAP8	L7.2	2020	Contemporary	Gaviao Peixoto	Araraquara	Araraquara	Sao Paulo	This study
GAP9	L7.2	2020	Contemporary	Gaviao Peixoto	Araraquara	Araraquara	Sao Paulo	This study
GUA01	L7.2	2020	Contemporary	Guaranta	Bauru	Bauru	Sao Paulo	This study
GUA02	L7.2	2020	Contemporary	Guaranta	Bauru	Bauru	Sao Paulo	This study
GUA04	L7.2	2020	Contemporary	Guaranta	Bauru	Bauru	Sao Paulo	This study
GUA05	L7.2	2020	Contemporary	Guaranta	Bauru	Bauru	Sao Paulo	This study
GUA06	L7.2	2020	Contemporary	Guaranta	Bauru	Bauru	Sao Paulo	This study
GUA07	L7.2	2020	Contemporary	Guaranta	Bauru	Bauru	Sao Paulo	This study
GUA08	L7.2	2020	Contemporary	Guaranta	Bauru	Bauru	Sao Paulo	This study
GUA09	L7.2	2020	Contemporary	Guaranta	Bauru	Bauru	Sao Paulo	This study
GUA10	L7.2	2020	Contemporary	Guaranta	Bauru	Bauru	Sao Paulo	This study
GUA11	L7.2	2020	Contemporary	Guaranta	Bauru	Bauru	Sao Paulo	This study
GUA12	L7.2	2020	Contemporary	Guaranta	Bauru	Bauru	Sao Paulo	This study
GUA13	L7.2	2020	Contemporary	Guaranta	Bauru	Bauru	Sao Paulo	This study
GUA14	L7.2	2020	Contemporary	Guaranta	Bauru	Bauru	Sao Paulo	This study
GUA15	L7.2	2020	Contemporary	Guaranta	Bauru	Bauru	Sao Paulo	This study
GUA16	L7.2	2020	Contemporary	Guaranta	Bauru	Bauru	Sao Paulo	This study
GUA17	L7.2	2020	Contemporary	Guaranta	Bauru	Bauru	Sao Paulo	This study
GUA18	L7.2	2020	Contemporary	Guaranta	Bauru	Bauru	Sao Paulo	This study
GUA19	L7.2	2020	Contemporary	Guaranta	Bauru	Bauru	Sao Paulo	This study
GUA20	L7.2	2020	Contemporary	Guaranta	Bauru	Bauru	Sao Paulo	This study
GUA22	L7.2	2020	Contemporary	Guaranta	Bauru	Bauru	Sao Paulo	This study
GUA23	L7.2	2020	Contemporary	Guaranta	Bauru	Bauru	Sao Paulo	This study
GUA24	L7.2	2020	Contemporary	Guaranta	Bauru	Bauru	Sao Paulo	This study
GUA25	L7.2	2020	Contemporary	Guaranta	Bauru	Bauru	Sao Paulo	This study
GUA27	L7.2	2020	Contemporary	Guaranta	Bauru	Bauru	Sao Paulo	This study
GUA28	L7.2	2020	Contemporary	Guaranta	Bauru	Bauru	Sao Paulo	This study
GUA29	L7.2	2020	Contemporary	Guaranta	Bauru	Bauru	Sao Paulo	This study
GUA30	L7.2	2020	Contemporary	Guaranta	Bauru	Bauru	Sao Paulo	This study
GUA31	L7.2	2020	Contemporary	Guaranta	Bauru	Bauru	Sao Paulo	This study
GUA32	L7.2	2020	Contemporary	Guaranta	Bauru	Bauru	Sao Paulo	This study
GUA33	L7.2	2020	Contemporary	Guaranta	Bauru	Bauru	Sao Paulo	This study
GUA34	L7.2	2020	Contemporary	Guaranta	Bauru	Bauru	Sao Paulo	This study
GUA35	L7.2	2020	Contemporary	Guaranta	Bauru	Bauru	Sao Paulo	This study
GUA36	L7.2	2020	Contemporary	Guaranta	Bauru	Bauru	Sao Paulo	This study
GUA37	L7.2	2021	Contemporary	Guaranta	Bauru	Bauru	Sao Paulo	This study
GUA38	L7.2	2021	Contemporary	Guaranta	Bauru	Bauru	Sao Paulo	This study
GUA40	L7.2	2021	Contemporary	Guaranta	Bauru	Bauru	Sao Paulo	This study
GUA41	L7.2	2021	Contemporary	Guaranta	Bauru	Bauru	Sao Paulo	This study
GUA42	L7.2	2021	Contemporary	Guaranta	Bauru	Bauru	Sao Paulo	This study
GUA44	L7.2	2021	Contemporary	Guaranta	Bauru	Bauru	Sao Paulo	This study
GUA46	L7.2	2021	Contemporary	Guaranta	Bauru	Bauru	Sao Paulo	This study
GUA47	L7.2	2021	Contemporary	Guaranta	Bauru	Bauru	Sao Paulo	This study
GUA48	L7.2	2021	Contemporary	Guaranta	Bauru	Bauru	Sao Paulo	This study
GUA49	L7.2	2021	Contemporary	Guaranta	Bauru	Bauru	Sao Paulo	This study
GUA50	L7.2	2021	Contemporary	Guaranta	Bauru	Bauru	Sao Paulo	This study
GUA51	L7.2	2021	Contemporary	Guaranta	Bauru	Bauru	Sao Paulo	This study
GUA52	L7.2	2021	Contemporary	Guaranta	Bauru	Bauru	Sao Paulo	This study
GUA53	L7.2	2021	Contemporary	Guaranta	Bauru	Bauru	Sao Paulo	This study
GUA55	L7.2	2021	Contemporary	Guaranta	Bauru	Bauru	Sao Paulo	This study
GUA56	L7.2	2021	Contemporary	Guaranta	Bauru	Bauru	Sao Paulo	This study
GUA57	L7.2	2021	Contemporary	Guaranta	Bauru	Bauru	Sao Paulo	This study
GUA61	L7.2	2021	Contemporary	Guaranta	Bauru	Bauru	Sao Paulo	This study
GUA62	L7.2	2021	Contemporary	Guaranta	Bauru	Bauru	Sao Paulo	This study
GUA63	L7.2	2021	Contemporary	Guaranta	Bauru	Bauru	Sao Paulo	This study
GUA64	L7.2	2021	Contemporary	Guaranta	Bauru	Bauru	Sao Paulo	This study
GUA65	L7.2	2021	Contemporary	Guaranta	Bauru	Bauru	Sao Paulo	This study
GUA66	L7.2	2021	Contemporary	Guaranta	Bauru	Bauru	Sao Paulo	This study
GUA67	L7.2	2021	Contemporary	Guaranta	Bauru	Bauru	Sao Paulo	This study
GUA68	L7.2	2021	Contemporary	Guaranta	Bauru	Bauru	Sao Paulo	This study
GUA70	L7.2	2021	Contemporary	Guaranta	Bauru	Bauru	Sao Paulo	This study
GUA71	L7.2	2021	Contemporary	Guaranta	Bauru	Bauru	Sao Paulo	This study
GUA72	L7.2	2021	Contemporary	Guaranta	Bauru	Bauru	Sao Paulo	This study
GUA73	L7.2	2021	Contemporary	Guaranta	Bauru	Bauru	Sao Paulo	This study
GUA74	L7.2	2021	Contemporary	Guaranta	Bauru	Bauru	Sao Paulo	This study
GUA75	L7.2	2021	Contemporary	Guaranta	Bauru	Bauru	Sao Paulo	This study
GUA76	L7.2	2021	Contemporary	Guaranta	Bauru	Bauru	Sao Paulo	This study
GUA77	L7.2	2021	Contemporary	Guaranta	Bauru	Bauru	Sao Paulo	This study
GUA78	L7.2	2021	Contemporary	Guaranta	Bauru	Bauru	Sao Paulo	This study
GUA79	L7.2	2021	Contemporary	Guaranta	Bauru	Bauru	Sao Paulo	This study
GUA80	L7.2	2021	Contemporary	Guaranta	Bauru	Bauru	Sao Paulo	This study
GUA83	L7.2	2021	Contemporary	Guaranta	Bauru	Bauru	Sao Paulo	This study
GUA84	L7.2	2021	Contemporary	Guaranta	Bauru	Bauru	Sao Paulo	This study
GUA85	L7.2	2021	Contemporary	Guaranta	Bauru	Bauru	Sao Paulo	This study
GUA86	L7.2	2021	Contemporary	Guaranta	Bauru	Bauru	Sao Paulo	This study
GUA88	L7.2	2021	Contemporary	Guaranta	Bauru	Bauru	Sao Paulo	This study
GUA89	L7.2	2021	Contemporary	Guaranta	Bauru	Bauru	Sao Paulo	This study
GUA91	L7.2	2021	Contemporary	Guaranta	Bauru	Bauru	Sao Paulo	This study
GUA92	L7.2	2021	Contemporary	Guaranta	Bauru	Bauru	Sao Paulo	This study
ITA1	L4	2019	Contemporary	Itapolis	Araraquara	Araraquara	Sao Paulo	This study
ITA10	L4	2019	Contemporary	Itapolis	Araraquara	Araraquara	Sao Paulo	This study
ITA11	L7.2	2019	Contemporary	Itapolis	Araraquara	Araraquara	Sao Paulo	This study
ITA13	L4	2019	Contemporary	Itapolis	Araraquara	Araraquara	Sao Paulo	This study
ITA14	L4	2019	Contemporary	Itapolis	Araraquara	Araraquara	Sao Paulo	This study
ITA17	L4	2019	Contemporary	Itapolis	Araraquara	Araraquara	Sao Paulo	This study
ITA18	L4	2019	Contemporary	Itapolis	Araraquara	Araraquara	Sao Paulo	This study
ITA19	L4	2019	Contemporary	Itapolis	Araraquara	Araraquara	Sao Paulo	This study
ITA2	L7.2	2019	Contemporary	Itapolis	Araraquara	Araraquara	Sao Paulo	This study
ITA20	L4	2019	Contemporary	Itapolis	Araraquara	Araraquara	Sao Paulo	This study
ITA21	L4	2019	Contemporary	Itapolis	Araraquara	Araraquara	Sao Paulo	This study
ITA22	L4	2019	Contemporary	Itapolis	Araraquara	Araraquara	Sao Paulo	This study
ITA23	L4	2019	Contemporary	Itapolis	Araraquara	Araraquara	Sao Paulo	This study
ITA24	L4	2019	Contemporary	Itapolis	Araraquara	Araraquara	Sao Paulo	This study
ITA25	L4	2019	Contemporary	Itapolis	Araraquara	Araraquara	Sao Paulo	This study
ITA26	L4	2019	Contemporary	Itapolis	Araraquara	Araraquara	Sao Paulo	This study
ITA27	L4	2019	Contemporary	Itapolis	Araraquara	Araraquara	Sao Paulo	This study
ITA28	L4	2019	Contemporary	Itapolis	Araraquara	Araraquara	Sao Paulo	This study
ITA29	L4	2019	Contemporary	Itapolis	Araraquara	Araraquara	Sao Paulo	This study
ITA31	L4	2019	Contemporary	Itapolis	Araraquara	Araraquara	Sao Paulo	This study
ITA32	L4	2019	Contemporary	Itapolis	Araraquara	Araraquara	Sao Paulo	This study
ITA33	L4	2019	Contemporary	Itapolis	Araraquara	Araraquara	Sao Paulo	This study
ITA34	L4	2019	Contemporary	Itapolis	Araraquara	Araraquara	Sao Paulo	This study
ITA35	L4	2019	Contemporary	Itapolis	Araraquara	Araraquara	Sao Paulo	This study
ITA36	L4	2019	Contemporary	Itapolis	Araraquara	Araraquara	Sao Paulo	This study
ITA37	L4	2019	Contemporary	Itapolis	Araraquara	Araraquara	Sao Paulo	This study
ITA38	L4	2019	Contemporary	Itapolis	Araraquara	Araraquara	Sao Paulo	This study
ITA39	L4	2019	Contemporary	Itapolis	Araraquara	Araraquara	Sao Paulo	This study
ITA4	L4	2019	Contemporary	Itapolis	Araraquara	Araraquara	Sao Paulo	This study
ITA40	L4	2019	Contemporary	Itapolis	Araraquara	Araraquara	Sao Paulo	This study
ITA41	L4	2019	Contemporary	Itapolis	Araraquara	Araraquara	Sao Paulo	This study
ITA42	L4	2019	Contemporary	Itapolis	Araraquara	Araraquara	Sao Paulo	This study
ITA43	L4	2019	Contemporary	Itapolis	Araraquara	Araraquara	Sao Paulo	This study
ITA44	L4	2019	Contemporary	Itapolis	Araraquara	Araraquara	Sao Paulo	This study
ITA45	L4	2019	Contemporary	Itapolis	Araraquara	Araraquara	Sao Paulo	This study
ITA46	L4	2019	Contemporary	Itapolis	Araraquara	Araraquara	Sao Paulo	This study
ITA47	L4	2019	Contemporary	Itapolis	Araraquara	Araraquara	Sao Paulo	This study
ITA48	L4	2019	Contemporary	Itapolis	Araraquara	Araraquara	Sao Paulo	This study
ITA49	L4	2019	Contemporary	Itapolis	Araraquara	Araraquara	Sao Paulo	This study
ITA5	L4	2019	Contemporary	Itapolis	Araraquara	Araraquara	Sao Paulo	This study
ITA51	L4	2019	Contemporary	Itapolis	Araraquara	Araraquara	Sao Paulo	This study
ITA52	L4	2019	Contemporary	Itapolis	Araraquara	Araraquara	Sao Paulo	This study
ITA53	L4	2019	Contemporary	Itapolis	Araraquara	Araraquara	Sao Paulo	This study
ITA54	L4	2019	Contemporary	Itapolis	Araraquara	Araraquara	Sao Paulo	This study
ITA55	L4	2019	Contemporary	Itapolis	Araraquara	Araraquara	Sao Paulo	This study
ITA56	L4	2019	Contemporary	Itapolis	Araraquara	Araraquara	Sao Paulo	This study
ITA57	L4	2019	Contemporary	Itapolis	Araraquara	Araraquara	Sao Paulo	This study
ITA58	L4	2019	Contemporary	Itapolis	Araraquara	Araraquara	Sao Paulo	This study
ITA59	L4	2019	Contemporary	Itapolis	Araraquara	Araraquara	Sao Paulo	This study
ITA6	L7.2	2019	Contemporary	Itapolis	Araraquara	Araraquara	Sao Paulo	This study
ITA60	L4	2019	Contemporary	Itapolis	Araraquara	Araraquara	Sao Paulo	This study
ITA61	L4	2019	Contemporary	Itapolis	Araraquara	Araraquara	Sao Paulo	This study
ITA62	L4	2019	Contemporary	Itapolis	Araraquara	Araraquara	Sao Paulo	This study
ITA63	L4	2019	Contemporary	Itapolis	Araraquara	Araraquara	Sao Paulo	This study
ITA64	L4	2019	Contemporary	Itapolis	Araraquara	Araraquara	Sao Paulo	This study
ITA65	L7.2	2019	Contemporary	Itapolis	Araraquara	Araraquara	Sao Paulo	This study
ITA66	L7.2	2019	Contemporary	Itapolis	Araraquara	Araraquara	Sao Paulo	This study
ITA67	L7.2	2019	Contemporary	Itapolis	Araraquara	Araraquara	Sao Paulo	This study
ITA68	L7.2	2019	Contemporary	Itapolis	Araraquara	Araraquara	Sao Paulo	This study
ITA69	L4	2019	Contemporary	Itapolis	Araraquara	Araraquara	Sao Paulo	This study
ITA70	L4	2019	Contemporary	Itapolis	Araraquara	Araraquara	Sao Paulo	This study
ITA71	L4	2019	Contemporary	Itapolis	Araraquara	Araraquara	Sao Paulo	This study
ITA72	L4	2019	Contemporary	Itapolis	Araraquara	Araraquara	Sao Paulo	This study
ITA73	L7.2	2019	Contemporary	Itapolis	Araraquara	Araraquara	Sao Paulo	This study
ITA74	L4	2019	Contemporary	Itapolis	Araraquara	Araraquara	Sao Paulo	This study
ITA75	L4	2019	Contemporary	Itapolis	Araraquara	Araraquara	Sao Paulo	This study
ITA76	L4	2019	Contemporary	Itapolis	Araraquara	Araraquara	Sao Paulo	This study
ITA77	L4	2019	Contemporary	Itapolis	Araraquara	Araraquara	Sao Paulo	This study
ITA78	L4	2019	Contemporary	Itapolis	Araraquara	Araraquara	Sao Paulo	This study
ITA79	L4	2019	Contemporary	Itapolis	Araraquara	Araraquara	Sao Paulo	This study
ITA8	L4	2019	Contemporary	Itapolis	Araraquara	Araraquara	Sao Paulo	This study
ITA80	L4	2019	Contemporary	Itapolis	Araraquara	Araraquara	Sao Paulo	This study
ITA81	L4	2019	Contemporary	Itapolis	Araraquara	Araraquara	Sao Paulo	This study
ITA82	L4	2019	Contemporary	Itapolis	Araraquara	Araraquara	Sao Paulo	This study
ITA83	L4	2019	Contemporary	Itapolis	Araraquara	Araraquara	Sao Paulo	This study
ITA84	L4	2019	Contemporary	Itapolis	Araraquara	Araraquara	Sao Paulo	This study
ITA87	L7.2	2019	Contemporary	Itapolis	Araraquara	Araraquara	Sao Paulo	This study
ITA9	L7.2	2019	Contemporary	Itapolis	Araraquara	Araraquara	Sao Paulo	This study
MAN1	L7.2	2019	Contemporary	Manduri	Ourinhos	Assis	Sao Paulo	This study
MAN14	L7.2	2019	Contemporary	Manduri	Ourinhos	Assis	Sao Paulo	This study
MAN2	L7.2	2019	Contemporary	Manduri	Ourinhos	Assis	Sao Paulo	This study
MAN21	L7.2	2019	Contemporary	Manduri	Ourinhos	Assis	Sao Paulo	This study
MAN29	L7.2	2019	Contemporary	Manduri	Ourinhos	Assis	Sao Paulo	This study
MAN3	L7.2	2019	Contemporary	Manduri	Ourinhos	Assis	Sao Paulo	This study
MAN30	L7.2	2020	Contemporary	Manduri	Ourinhos	Assis	Sao Paulo	This study
MAN31	L7.2	2020	Contemporary	Manduri	Ourinhos	Assis	Sao Paulo	This study
MAN32	L7.2	2020	Contemporary	Manduri	Ourinhos	Assis	Sao Paulo	This study
MAN34	L7.2	2020	Contemporary	Manduri	Ourinhos	Assis	Sao Paulo	This study
MAN35	L7.2	2020	Contemporary	Manduri	Ourinhos	Assis	Sao Paulo	This study
MAN36	L7.2	2020	Contemporary	Manduri	Ourinhos	Assis	Sao Paulo	This study
MAN37	L7.2	2020	Contemporary	Manduri	Ourinhos	Assis	Sao Paulo	This study
MAN38	L7.2	2020	Contemporary	Manduri	Ourinhos	Assis	Sao Paulo	This study
MAN39	L7.2	2020	Contemporary	Manduri	Ourinhos	Assis	Sao Paulo	This study
MAN4	L7.2	2019	Contemporary	Manduri	Ourinhos	Assis	Sao Paulo	This study
MAN40	L7.2	2020	Contemporary	Manduri	Ourinhos	Assis	Sao Paulo	This study
MAN41	L7.2	2020	Contemporary	Manduri	Ourinhos	Assis	Sao Paulo	This study
MAN42	L7.2	2020	Contemporary	Manduri	Ourinhos	Assis	Sao Paulo	This study
MAN43	L7.2	2020	Contemporary	Manduri	Ourinhos	Assis	Sao Paulo	This study
MAN44	L7.2	2020	Contemporary	Manduri	Ourinhos	Assis	Sao Paulo	This study
MAN45	L7.2	2020	Contemporary	Manduri	Ourinhos	Assis	Sao Paulo	This study
MAN46	L7.2	2020	Contemporary	Manduri	Ourinhos	Assis	Sao Paulo	This study
MAN47	L7.2	2020	Contemporary	Manduri	Ourinhos	Assis	Sao Paulo	This study
MAN48	L7.2	2020	Contemporary	Manduri	Ourinhos	Assis	Sao Paulo	This study
MAN49	L7.2	2020	Contemporary	Manduri	Ourinhos	Assis	Sao Paulo	This study
MAN5	L7.2	2019	Contemporary	Manduri	Ourinhos	Assis	Sao Paulo	This study
MAN50	L7.2	2020	Contemporary	Manduri	Ourinhos	Assis	Sao Paulo	This study
MAN52	L7.2	2020	Contemporary	Manduri	Ourinhos	Assis	Sao Paulo	This study
MAN53	L7.2	2020	Contemporary	Manduri	Ourinhos	Assis	Sao Paulo	This study
MAN54	L7.2	2020	Contemporary	Manduri	Ourinhos	Assis	Sao Paulo	This study
MAN55	L7.2	2020	Contemporary	Manduri	Ourinhos	Assis	Sao Paulo	This study
MAN56	L7.2	2020	Contemporary	Manduri	Ourinhos	Assis	Sao Paulo	This study
MAN58	L7.2	2021	Contemporary	Manduri	Ourinhos	Assis	Sao Paulo	This study
MAN6	L7.2	2019	Contemporary	Manduri	Ourinhos	Assis	Sao Paulo	This study
MAN60	L7.2	2021	Contemporary	Manduri	Ourinhos	Assis	Sao Paulo	This study
MAN9	L7.2	2019	Contemporary	Manduri	Ourinhos	Assis	Sao Paulo	This study
MAP1	L7.2	2018	Contemporary	Marapoama	Novo Horizonte	São José do Rio Preto	Sao Paulo	This study
MAP10	L7.2	2018	Contemporary	Marapoama	Novo Horizonte	São José do Rio Preto	Sao Paulo	This study
MAP11	L7.2	2018	Contemporary	Marapoama	Novo Horizonte	São José do Rio Preto	Sao Paulo	This study
MAP12	L7.2	2018	Contemporary	Marapoama	Novo Horizonte	São José do Rio Preto	Sao Paulo	This study
MAP13	L7.2	2018	Contemporary	Marapoama	Novo Horizonte	São José do Rio Preto	Sao Paulo	This study
MAP14	L7.2	2018	Contemporary	Marapoama	Novo Horizonte	São José do Rio Preto	Sao Paulo	This study
MAP15	L7.2	2018	Contemporary	Marapoama	Novo Horizonte	São José do Rio Preto	Sao Paulo	This study
MAP16	L7.2	2018	Contemporary	Marapoama	Novo Horizonte	São José do Rio Preto	Sao Paulo	This study
MAP17	L7.2	2018	Contemporary	Marapoama	Novo Horizonte	São José do Rio Preto	Sao Paulo	This study
MAP18	L7.2	2018	Contemporary	Marapoama	Novo Horizonte	São José do Rio Preto	Sao Paulo	This study
MAP19	L7.2	2018	Contemporary	Marapoama	Novo Horizonte	São José do Rio Preto	Sao Paulo	This study
MAP2	L7.2	2018	Contemporary	Marapoama	Novo Horizonte	São José do Rio Preto	Sao Paulo	This study
MAP22	L7.2	2018	Contemporary	Marapoama	Novo Horizonte	São José do Rio Preto	Sao Paulo	This study
MAP23	L7.2	2018	Contemporary	Marapoama	Novo Horizonte	São José do Rio Preto	Sao Paulo	This study
MAP24	L7.2	2018	Contemporary	Marapoama	Novo Horizonte	São José do Rio Preto	Sao Paulo	This study
MAP25	L7.2	2018	Contemporary	Marapoama	Novo Horizonte	São José do Rio Preto	Sao Paulo	This study
MAP26	L7.2	2018	Contemporary	Marapoama	Novo Horizonte	São José do Rio Preto	Sao Paulo	This study
MAP29	L7.2	2018	Contemporary	Marapoama	Novo Horizonte	São José do Rio Preto	Sao Paulo	This study
MAP3	L7.2	2018	Contemporary	Marapoama	Novo Horizonte	São José do Rio Preto	Sao Paulo	This study
MAP30	L7.2	2018	Contemporary	Marapoama	Novo Horizonte	São José do Rio Preto	Sao Paulo	This study
MAP31	L7.2	2018	Contemporary	Marapoama	Novo Horizonte	São José do Rio Preto	Sao Paulo	This study
MAP32	L7.2	2018	Contemporary	Marapoama	Novo Horizonte	São José do Rio Preto	Sao Paulo	This study
MAP34	L7.2	2018	Contemporary	Marapoama	Novo Horizonte	São José do Rio Preto	Sao Paulo	This study
MAP35	L7.2	2018	Contemporary	Marapoama	Novo Horizonte	São José do Rio Preto	Sao Paulo	This study
MAP36	L7.2	2018	Contemporary	Marapoama	Novo Horizonte	São José do Rio Preto	Sao Paulo	This study
MAP37	L7.2	2018	Contemporary	Marapoama	Novo Horizonte	São José do Rio Preto	Sao Paulo	This study
MAP38	L7.2	2018	Contemporary	Marapoama	Novo Horizonte	São José do Rio Preto	Sao Paulo	This study
MAP39	L7.2	2018	Contemporary	Marapoama	Novo Horizonte	São José do Rio Preto	Sao Paulo	This study
MAP4	L7.2	2018	Contemporary	Marapoama	Novo Horizonte	São José do Rio Preto	Sao Paulo	This study
MAP40	L7.2	2018	Contemporary	Marapoama	Novo Horizonte	São José do Rio Preto	Sao Paulo	This study
MAP43	L7.2	2018	Contemporary	Marapoama	Novo Horizonte	São José do Rio Preto	Sao Paulo	This study
MAP47	L7.2	2018	Contemporary	Marapoama	Novo Horizonte	São José do Rio Preto	Sao Paulo	This study
MAP48	L7.2	2018	Contemporary	Marapoama	Novo Horizonte	São José do Rio Preto	Sao Paulo	This study
MAP49	L7.2	2018	Contemporary	Marapoama	Novo Horizonte	São José do Rio Preto	Sao Paulo	This study
MAP5	L7.2	2018	Contemporary	Marapoama	Novo Horizonte	São José do Rio Preto	Sao Paulo	This study
MAP50	L7.2	2018	Contemporary	Marapoama	Novo Horizonte	São José do Rio Preto	Sao Paulo	This study
MAP51	L7.2	2021	Contemporary	Marapoama	Novo Horizonte	São José do Rio Preto	Sao Paulo	This study
MAP52	L7.2	2021	Contemporary	Marapoama	Novo Horizonte	São José do Rio Preto	Sao Paulo	This study
MAP53	L7.2	2021	Contemporary	Marapoama	Novo Horizonte	São José do Rio Preto	Sao Paulo	This study
MAP54	L7.2	2021	Contemporary	Marapoama	Novo Horizonte	São José do Rio Preto	Sao Paulo	This study
MAP55	L7.2	2021	Contemporary	Marapoama	Novo Horizonte	São José do Rio Preto	Sao Paulo	This study
MAP56	L7.2	2021	Contemporary	Marapoama	Novo Horizonte	São José do Rio Preto	Sao Paulo	This study
MAP57	L7.2	2021	Contemporary	Marapoama	Novo Horizonte	São José do Rio Preto	Sao Paulo	This study
MAP58	L7.2	2021	Contemporary	Marapoama	Novo Horizonte	São José do Rio Preto	Sao Paulo	This study
MAP59	L7.2	2021	Contemporary	Marapoama	Novo Horizonte	São José do Rio Preto	Sao Paulo	This study
MAP6	L7.2	2018	Contemporary	Marapoama	Novo Horizonte	São José do Rio Preto	Sao Paulo	This study
MAP60	L7.2	2021	Contemporary	Marapoama	Novo Horizonte	São José do Rio Preto	Sao Paulo	This study
MAP61	L7.2	2021	Contemporary	Marapoama	Novo Horizonte	São José do Rio Preto	Sao Paulo	This study
MAP62	L7.2	2021	Contemporary	Marapoama	Novo Horizonte	São José do Rio Preto	Sao Paulo	This study
MAP63	L7.2	2021	Contemporary	Marapoama	Novo Horizonte	São José do Rio Preto	Sao Paulo	This study
MAP65	L7.2	2021	Contemporary	Marapoama	Novo Horizonte	São José do Rio Preto	Sao Paulo	This study
MAP66	L7.2	2021	Contemporary	Marapoama	Novo Horizonte	São José do Rio Preto	Sao Paulo	This study
MAP67	L7.2	2021	Contemporary	Marapoama	Novo Horizonte	São José do Rio Preto	Sao Paulo	This study
MAP69	L7.2	2021	Contemporary	Marapoama	Novo Horizonte	São José do Rio Preto	Sao Paulo	This study
MAP7	L7.2	2018	Contemporary	Marapoama	Novo Horizonte	São José do Rio Preto	Sao Paulo	This study
MAP70	L7.2	2021	Contemporary	Marapoama	Novo Horizonte	São José do Rio Preto	Sao Paulo	This study
MAP78	L7.2	2021	Contemporary	Marapoama	Novo Horizonte	São José do Rio Preto	Sao Paulo	This study
MAP79	L7.2	2021	Contemporary	Marapoama	Novo Horizonte	São José do Rio Preto	Sao Paulo	This study
MAP8	L7.2	2018	Contemporary	Marapoama	Novo Horizonte	São José do Rio Preto	Sao Paulo	This study
MAP80	L7.2	2021	Contemporary	Marapoama	Novo Horizonte	São José do Rio Preto	Sao Paulo	This study
MAP81	L7.2	2021	Contemporary	Marapoama	Novo Horizonte	São José do Rio Preto	Sao Paulo	This study
MAP82	L7.2	2021	Contemporary	Marapoama	Novo Horizonte	São José do Rio Preto	Sao Paulo	This study
MAP83	L7.2	2021	Contemporary	Marapoama	Novo Horizonte	São José do Rio Preto	Sao Paulo	This study
MAP84	L7.2	2021	Contemporary	Marapoama	Novo Horizonte	São José do Rio Preto	Sao Paulo	This study
MAP9	L7.2	2018	Contemporary	Marapoama	Novo Horizonte	São José do Rio Preto	Sao Paulo	This study
MOG1	L7.1	2021	Contemporary	Mogi-Guaçu	Mogi Mirim	Campinas	Sao Paulo	This study
MOG10	L7.1	2021	Contemporary	Mogi-Guaçu	Mogi Mirim	Campinas	Sao Paulo	This study
MOG11	L7.1	2021	Contemporary	Mogi-Guaçu	Mogi Mirim	Campinas	Sao Paulo	This study
MOG12	L7.1	2021	Contemporary	Mogi-Guaçu	Mogi Mirim	Campinas	Sao Paulo	This study
MOG13	L7.1	2021	Contemporary	Mogi-Guaçu	Mogi Mirim	Campinas	Sao Paulo	This study
MOG14	L7.1	2021	Contemporary	Mogi-Guaçu	Mogi Mirim	Campinas	Sao Paulo	This study
MOG15	L7.1	2021	Contemporary	Mogi-Guaçu	Mogi Mirim	Campinas	Sao Paulo	This study
MOG16	L7.1	2021	Contemporary	Mogi-Guaçu	Mogi Mirim	Campinas	Sao Paulo	This study
MOG17	L7.1	2021	Contemporary	Mogi-Guaçu	Mogi Mirim	Campinas	Sao Paulo	This study
MOG18	L7.1	2021	Contemporary	Mogi-Guaçu	Mogi Mirim	Campinas	Sao Paulo	This study
MOG19	L7.1	2021	Contemporary	Mogi-Guaçu	Mogi Mirim	Campinas	Sao Paulo	This study
MOG2	L7.1	2021	Contemporary	Mogi-Guaçu	Mogi Mirim	Campinas	Sao Paulo	This study
MOG20	L7.1	2021	Contemporary	Mogi-Guaçu	Mogi Mirim	Campinas	Sao Paulo	This study
MOG21	L7.1	2021	Contemporary	Mogi-Guaçu	Mogi Mirim	Campinas	Sao Paulo	This study
MOG23	L7.1	2021	Contemporary	Mogi-Guaçu	Mogi Mirim	Campinas	Sao Paulo	This study
MOG24	L7.1	2021	Contemporary	Mogi-Guaçu	Mogi Mirim	Campinas	Sao Paulo	This study
MOG25	L7.1	2021	Contemporary	Mogi-Guaçu	Mogi Mirim	Campinas	Sao Paulo	This study
MOG26	L7.1	2021	Contemporary	Mogi-Guaçu	Mogi Mirim	Campinas	Sao Paulo	This study
MOG27	L7.1	2021	Contemporary	Mogi-Guaçu	Mogi Mirim	Campinas	Sao Paulo	This study
MOG28	L7.1	2021	Contemporary	Mogi-Guaçu	Mogi Mirim	Campinas	Sao Paulo	This study
MOG29	L7.1	2021	Contemporary	Mogi-Guaçu	Mogi Mirim	Campinas	Sao Paulo	This study
MOG3	L7.1	2021	Contemporary	Mogi-Guaçu	Mogi Mirim	Campinas	Sao Paulo	This study
MOG30	L7.1	2021	Contemporary	Mogi-Guaçu	Mogi Mirim	Campinas	Sao Paulo	This study
MOG31	L7.1	2021	Contemporary	Mogi-Guaçu	Mogi Mirim	Campinas	Sao Paulo	This study
MOG32	L7.1	2021	Contemporary	Mogi-Guaçu	Mogi Mirim	Campinas	Sao Paulo	This study
MOG33	L7.1	2021	Contemporary	Mogi-Guaçu	Mogi Mirim	Campinas	Sao Paulo	This study
MOG34	L7.1	2021	Contemporary	Mogi-Guaçu	Mogi Mirim	Campinas	Sao Paulo	This study
MOG35	L7.1	2021	Contemporary	Mogi-Guaçu	Mogi Mirim	Campinas	Sao Paulo	This study
MOG36	L7.1	2021	Contemporary	Mogi-Guaçu	Mogi Mirim	Campinas	Sao Paulo	This study
MOG37	L7.1	2021	Contemporary	Mogi-Guaçu	Mogi Mirim	Campinas	Sao Paulo	This study
MOG38	L7.1	2021	Contemporary	Mogi-Guaçu	Mogi Mirim	Campinas	Sao Paulo	This study
MOG39	L7.1	2021	Contemporary	Mogi-Guaçu	Mogi Mirim	Campinas	Sao Paulo	This study
MOG40	L7.1	2021	Contemporary	Mogi-Guaçu	Mogi Mirim	Campinas	Sao Paulo	This study
MOG41	L7.1	2021	Contemporary	Mogi-Guaçu	Mogi Mirim	Campinas	Sao Paulo	This study
MOG42	L7.1	2021	Contemporary	Mogi-Guaçu	Mogi Mirim	Campinas	Sao Paulo	This study
MOG43	L7.1	2021	Contemporary	Mogi-Guaçu	Mogi Mirim	Campinas	Sao Paulo	This study
MOG44	L7.1	2021	Contemporary	Mogi-Guaçu	Mogi Mirim	Campinas	Sao Paulo	This study
MOG45	L7.1	2021	Contemporary	Mogi-Guaçu	Mogi Mirim	Campinas	Sao Paulo	This study
MOG46	L7.1	2021	Contemporary	Mogi-Guaçu	Mogi Mirim	Campinas	Sao Paulo	This study
MOG47	L7.1	2021	Contemporary	Mogi-Guaçu	Mogi Mirim	Campinas	Sao Paulo	This study
MOG48	L7.1	2021	Contemporary	Mogi-Guaçu	Mogi Mirim	Campinas	Sao Paulo	This study
MOG49	L7.1	2021	Contemporary	Mogi-Guaçu	Mogi Mirim	Campinas	Sao Paulo	This study
MOG5	L7.1	2021	Contemporary	Mogi-Guaçu	Mogi Mirim	Campinas	Sao Paulo	This study
MOG50	L7.1	2021	Contemporary	Mogi-Guaçu	Mogi Mirim	Campinas	Sao Paulo	This study
MOG51	L7.1	2021	Contemporary	Mogi-Guaçu	Mogi Mirim	Campinas	Sao Paulo	This study
MOG52	L7.1	2021	Contemporary	Mogi-Guaçu	Mogi Mirim	Campinas	Sao Paulo	This study
MOG53	L7.1	2021	Contemporary	Mogi-Guaçu	Mogi Mirim	Campinas	Sao Paulo	This study
MOG54	L7.1	2021	Contemporary	Mogi-Guaçu	Mogi Mirim	Campinas	Sao Paulo	This study
MOG55	L7.1	2021	Contemporary	Mogi-Guaçu	Mogi Mirim	Campinas	Sao Paulo	This study
MOG56	L7.1	2021	Contemporary	Mogi-Guaçu	Mogi Mirim	Campinas	Sao Paulo	This study
MOG57	L7.1	2021	Contemporary	Mogi-Guaçu	Mogi Mirim	Campinas	Sao Paulo	This study
MOG59	L7.1	2021	Contemporary	Mogi-Guaçu	Mogi Mirim	Campinas	Sao Paulo	This study
MOG6	L7.1	2021	Contemporary	Mogi-Guaçu	Mogi Mirim	Campinas	Sao Paulo	This study
MOG60	L7.1	2021	Contemporary	Mogi-Guaçu	Mogi Mirim	Campinas	Sao Paulo	This study
MOG61	L7.1	2021	Contemporary	Mogi-Guaçu	Mogi Mirim	Campinas	Sao Paulo	This study
MOG62	L7.1	2021	Contemporary	Mogi-Guaçu	Mogi Mirim	Campinas	Sao Paulo	This study
MOG63	L7.1	2021	Contemporary	Mogi-Guaçu	Mogi Mirim	Campinas	Sao Paulo	This study
MOG64	L7.1	2021	Contemporary	Mogi-Guaçu	Mogi Mirim	Campinas	Sao Paulo	This study
MOG65	L7.1	2021	Contemporary	Mogi-Guaçu	Mogi Mirim	Campinas	Sao Paulo	This study
MOG67	L7.1	2021	Contemporary	Mogi-Guaçu	Mogi Mirim	Campinas	Sao Paulo	This study
MOG68	L7.1	2021	Contemporary	Mogi-Guaçu	Mogi Mirim	Campinas	Sao Paulo	This study
MOG69	L7.1	2021	Contemporary	Mogi-Guaçu	Mogi Mirim	Campinas	Sao Paulo	This study
MOG70	L7.1	2021	Contemporary	Mogi-Guaçu	Mogi Mirim	Campinas	Sao Paulo	This study
MOG71	L7.1	2021	Contemporary	Mogi-Guaçu	Mogi Mirim	Campinas	Sao Paulo	This study
MOG72	L7.1	2021	Contemporary	Mogi-Guaçu	Mogi Mirim	Campinas	Sao Paulo	This study
MOG73	L7.1	2021	Contemporary	Mogi-Guaçu	Mogi Mirim	Campinas	Sao Paulo	This study
MOG74	L7.1	2021	Contemporary	Mogi-Guaçu	Mogi Mirim	Campinas	Sao Paulo	This study
MOG75	L7.1	2021	Contemporary	Mogi-Guaçu	Mogi Mirim	Campinas	Sao Paulo	This study
MOG77	L7.1	2021	Contemporary	Mogi-Guaçu	Mogi Mirim	Campinas	Sao Paulo	This study
MOG78	L7.1	2021	Contemporary	Mogi-Guaçu	Mogi Mirim	Campinas	Sao Paulo	This study
MOG79	L7.1	2021	Contemporary	Mogi-Guaçu	Mogi Mirim	Campinas	Sao Paulo	This study
MOG8	L7.1	2021	Contemporary	Mogi-Guaçu	Mogi Mirim	Campinas	Sao Paulo	This study
MOG82	L7.1	2021	Contemporary	Mogi-Guaçu	Mogi Mirim	Campinas	Sao Paulo	This study
MOG83	L7.1	2021	Contemporary	Mogi-Guaçu	Mogi Mirim	Campinas	Sao Paulo	This study
MOG84	L7.1	2021	Contemporary	Mogi-Guaçu	Mogi Mirim	Campinas	Sao Paulo	This study
MOG85	L7.1	2021	Contemporary	Mogi-Guaçu	Mogi Mirim	Campinas	Sao Paulo	This study
MOG86	L7.1	2021	Contemporary	Mogi-Guaçu	Mogi Mirim	Campinas	Sao Paulo	This study
MOG87	L7.1	2021	Contemporary	Mogi-Guaçu	Mogi Mirim	Campinas	Sao Paulo	This study
MOG88	L7.1	2021	Contemporary	Mogi-Guaçu	Mogi Mirim	Campinas	Sao Paulo	This study
MOG89	L7.1	2021	Contemporary	Mogi-Guaçu	Mogi Mirim	Campinas	Sao Paulo	This study
MOG9	L7.1	2021	Contemporary	Mogi-Guaçu	Mogi Mirim	Campinas	Sao Paulo	This study
MOG90	L7.1	2021	Contemporary	Mogi-Guaçu	Mogi Mirim	Campinas	Sao Paulo	This study
MOG91	L7.1	2021	Contemporary	Mogi-Guaçu	Mogi Mirim	Campinas	Sao Paulo	This study
NA1	L7.2	2018	Contemporary	Nova Aliança	São José do Rio Preto	São José do Rio Preto	Sao Paulo	This study
NA10	L7.2	2018	Contemporary	Nova Aliança	São José do Rio Preto	São José do Rio Preto	Sao Paulo	This study
NA11	L7.2	2018	Contemporary	Nova Aliança	São José do Rio Preto	São José do Rio Preto	Sao Paulo	This study
NA13	L7.2	2018	Contemporary	Nova Aliança	São José do Rio Preto	São José do Rio Preto	Sao Paulo	This study
NA14	L7.2	2018	Contemporary	Nova Aliança	São José do Rio Preto	São José do Rio Preto	Sao Paulo	This study
NA19	L7.2	2018	Contemporary	Nova Aliança	São José do Rio Preto	São José do Rio Preto	Sao Paulo	This study
NA2	L7.2	2018	Contemporary	Nova Aliança	São José do Rio Preto	São José do Rio Preto	Sao Paulo	This study
NA20	L7.2	2018	Contemporary	Nova Aliança	São José do Rio Preto	São José do Rio Preto	Sao Paulo	This study
NA21	L7.2	2018	Contemporary	Nova Aliança	São José do Rio Preto	São José do Rio Preto	Sao Paulo	This study
NA25	L7.2	2018	Contemporary	Nova Aliança	São José do Rio Preto	São José do Rio Preto	Sao Paulo	This study
NA26	L7.2	2018	Contemporary	Nova Aliança	São José do Rio Preto	São José do Rio Preto	Sao Paulo	This study
NA28	L7.2	2018	Contemporary	Nova Aliança	São José do Rio Preto	São José do Rio Preto	Sao Paulo	This study
NA29	L7.2	2018	Contemporary	Nova Aliança	São José do Rio Preto	São José do Rio Preto	Sao Paulo	This study
NA3	L7.2	2018	Contemporary	Nova Aliança	São José do Rio Preto	São José do Rio Preto	Sao Paulo	This study
NA32	L7.2	2018	Contemporary	Nova Aliança	São José do Rio Preto	São José do Rio Preto	Sao Paulo	This study
NA35	L7.2	2018	Contemporary	Nova Aliança	São José do Rio Preto	São José do Rio Preto	Sao Paulo	This study
NA36	L7.2	2018	Contemporary	Nova Aliança	São José do Rio Preto	São José do Rio Preto	Sao Paulo	This study
NA37	L7.2	2019	Contemporary	Nova Aliança	São José do Rio Preto	São José do Rio Preto	Sao Paulo	This study
NA38	L7.2	2019	Contemporary	Nova Aliança	São José do Rio Preto	São José do Rio Preto	Sao Paulo	This study
NA4	L7.2	2018	Contemporary	Nova Aliança	São José do Rio Preto	São José do Rio Preto	Sao Paulo	This study
NA40	L7.2	2019	Contemporary	Nova Aliança	São José do Rio Preto	São José do Rio Preto	Sao Paulo	This study
NA44	L7.2	2019	Contemporary	Nova Aliança	São José do Rio Preto	São José do Rio Preto	Sao Paulo	This study
NA45	L7.2	2019	Contemporary	Nova Aliança	São José do Rio Preto	São José do Rio Preto	Sao Paulo	This study
NA49	L7.2	2019	Contemporary	Nova Aliança	São José do Rio Preto	São José do Rio Preto	Sao Paulo	This study
NA6	L7.2	2018	Contemporary	Nova Aliança	São José do Rio Preto	São José do Rio Preto	Sao Paulo	This study
NA7	L7.2	2018	Contemporary	Nova Aliança	São José do Rio Preto	São José do Rio Preto	Sao Paulo	This study
NA9	L7.2	2018	Contemporary	Nova Aliança	São José do Rio Preto	São José do Rio Preto	Sao Paulo	This study
PRA01	L7.2	2019	Contemporary	Pratânia	Botucatu	Bauru	Sao Paulo	This study
PRA02	L7.2	2019	Contemporary	Pratânia	Botucatu	Bauru	Sao Paulo	This study
PRA03	L7.2	2019	Contemporary	Pratânia	Botucatu	Bauru	Sao Paulo	This study
PRA04	L7.2	2019	Contemporary	Pratânia	Botucatu	Bauru	Sao Paulo	This study
PRA05	L7.2	2019	Contemporary	Pratânia	Botucatu	Bauru	Sao Paulo	This study
PRA06	L7.2	2019	Contemporary	Pratânia	Botucatu	Bauru	Sao Paulo	This study
PRA07	L7.2	2019	Contemporary	Pratânia	Botucatu	Bauru	Sao Paulo	This study
PRA08	L7.2	2019	Contemporary	Pratânia	Botucatu	Bauru	Sao Paulo	This study
PRA09	L7.2	2019	Contemporary	Pratânia	Botucatu	Bauru	Sao Paulo	This study
PRA10	L7.2	2019	Contemporary	Pratânia	Botucatu	Bauru	Sao Paulo	This study
PRA100	L7.2	2019	Contemporary	Pratânia	Botucatu	Bauru	Sao Paulo	This study
PRA11	L7.2	2019	Contemporary	Pratânia	Botucatu	Bauru	Sao Paulo	This study
PRA12	L7.2	2019	Contemporary	Pratânia	Botucatu	Bauru	Sao Paulo	This study
PRA13	L7.2	2019	Contemporary	Pratânia	Botucatu	Bauru	Sao Paulo	This study
PRA14	L7.2	2019	Contemporary	Pratânia	Botucatu	Bauru	Sao Paulo	This study
PRA15	L7.2	2019	Contemporary	Pratânia	Botucatu	Bauru	Sao Paulo	This study
PRA16	L7.2	2019	Contemporary	Pratânia	Botucatu	Bauru	Sao Paulo	This study
PRA17	L7.2	2019	Contemporary	Pratânia	Botucatu	Bauru	Sao Paulo	This study
PRA18	L7.2	2019	Contemporary	Pratânia	Botucatu	Bauru	Sao Paulo	This study
PRA19	L7.2	2019	Contemporary	Pratânia	Botucatu	Bauru	Sao Paulo	This study
PRA20	L7.2	2019	Contemporary	Pratânia	Botucatu	Bauru	Sao Paulo	This study
PRA21	L7.2	2019	Contemporary	Pratânia	Botucatu	Bauru	Sao Paulo	This study
PRA22	L7.2	2019	Contemporary	Pratânia	Botucatu	Bauru	Sao Paulo	This study
PRA23	L7.2	2019	Contemporary	Pratânia	Botucatu	Bauru	Sao Paulo	This study
PRA24	L7.2	2019	Contemporary	Pratânia	Botucatu	Bauru	Sao Paulo	This study
PRA25	L7.2	2019	Contemporary	Pratânia	Botucatu	Bauru	Sao Paulo	This study
PRA26	L7.2	2019	Contemporary	Pratânia	Botucatu	Bauru	Sao Paulo	This study
PRA27	L7.2	2019	Contemporary	Pratânia	Botucatu	Bauru	Sao Paulo	This study
PRA28	L7.2	2019	Contemporary	Pratânia	Botucatu	Bauru	Sao Paulo	This study
PRA30	L7.2	2019	Contemporary	Pratânia	Botucatu	Bauru	Sao Paulo	This study
PRA32	L7.2	2019	Contemporary	Pratânia	Botucatu	Bauru	Sao Paulo	This study
PRA33	L7.2	2019	Contemporary	Pratânia	Botucatu	Bauru	Sao Paulo	This study
PRA34	L7.2	2019	Contemporary	Pratânia	Botucatu	Bauru	Sao Paulo	This study
PRA35	L7.2	2019	Contemporary	Pratânia	Botucatu	Bauru	Sao Paulo	This study
PRA36	L7.2	2019	Contemporary	Pratânia	Botucatu	Bauru	Sao Paulo	This study
PRA37	L7.2	2019	Contemporary	Pratânia	Botucatu	Bauru	Sao Paulo	This study
PRA38	L7.2	2019	Contemporary	Pratânia	Botucatu	Bauru	Sao Paulo	This study
PRA39	L7.2	2019	Contemporary	Pratânia	Botucatu	Bauru	Sao Paulo	This study
PRA40	L7.2	2019	Contemporary	Pratânia	Botucatu	Bauru	Sao Paulo	This study
PRA41	L7.2	2019	Contemporary	Pratânia	Botucatu	Bauru	Sao Paulo	This study
PRA42	L7.2	2019	Contemporary	Pratânia	Botucatu	Bauru	Sao Paulo	This study
PRA43	L7.2	2019	Contemporary	Pratânia	Botucatu	Bauru	Sao Paulo	This study
PRA44	L7.2	2019	Contemporary	Pratânia	Botucatu	Bauru	Sao Paulo	This study
PRA45	L7.2	2019	Contemporary	Pratânia	Botucatu	Bauru	Sao Paulo	This study
PRA46	L7.2	2019	Contemporary	Pratânia	Botucatu	Bauru	Sao Paulo	This study
PRA48	L7.2	2019	Contemporary	Pratânia	Botucatu	Bauru	Sao Paulo	This study
PRA49	L7.2	2019	Contemporary	Pratânia	Botucatu	Bauru	Sao Paulo	This study
PRA50	L7.2	2019	Contemporary	Pratânia	Botucatu	Bauru	Sao Paulo	This study
PRA51	L7.2	2019	Contemporary	Pratânia	Botucatu	Bauru	Sao Paulo	This study
PRA52	L7.2	2019	Contemporary	Pratânia	Botucatu	Bauru	Sao Paulo	This study
PRA53	L7.2	2019	Contemporary	Pratânia	Botucatu	Bauru	Sao Paulo	This study
PRA55	L7.2	2019	Contemporary	Pratânia	Botucatu	Bauru	Sao Paulo	This study
PRA56	L7.2	2019	Contemporary	Pratânia	Botucatu	Bauru	Sao Paulo	This study
PRA59	L7.2	2019	Contemporary	Pratânia	Botucatu	Bauru	Sao Paulo	This study
PRA60	L7.2	2019	Contemporary	Pratânia	Botucatu	Bauru	Sao Paulo	This study
PRA61	L7.2	2019	Contemporary	Pratânia	Botucatu	Bauru	Sao Paulo	This study
PRA62	L7.2	2019	Contemporary	Pratânia	Botucatu	Bauru	Sao Paulo	This study
PRA63	L7.2	2019	Contemporary	Pratânia	Botucatu	Bauru	Sao Paulo	This study
PRA64	L7.2	2019	Contemporary	Pratânia	Botucatu	Bauru	Sao Paulo	This study
PRA66	L7.2	2019	Contemporary	Pratânia	Botucatu	Bauru	Sao Paulo	This study
PRA68	L7.2	2019	Contemporary	Pratânia	Botucatu	Bauru	Sao Paulo	This study
PRA69	L7.2	2019	Contemporary	Pratânia	Botucatu	Bauru	Sao Paulo	This study
PRA70	L7.2	2019	Contemporary	Pratânia	Botucatu	Bauru	Sao Paulo	This study
PRA71	L7.2	2019	Contemporary	Pratânia	Botucatu	Bauru	Sao Paulo	This study
PRA72	L7.2	2019	Contemporary	Pratânia	Botucatu	Bauru	Sao Paulo	This study
PRA73	L7.2	2019	Contemporary	Pratânia	Botucatu	Bauru	Sao Paulo	This study
PRA75	L7.2	2019	Contemporary	Pratânia	Botucatu	Bauru	Sao Paulo	This study
PRA76	L7.2	2019	Contemporary	Pratânia	Botucatu	Bauru	Sao Paulo	This study
PRA77	L7.2	2019	Contemporary	Pratânia	Botucatu	Bauru	Sao Paulo	This study
PRA78	L7.2	2019	Contemporary	Pratânia	Botucatu	Bauru	Sao Paulo	This study
PRA79	L7.2	2019	Contemporary	Pratânia	Botucatu	Bauru	Sao Paulo	This study
PRA80	L7.2	2019	Contemporary	Pratânia	Botucatu	Bauru	Sao Paulo	This study
PRA81	L7.2	2019	Contemporary	Pratânia	Botucatu	Bauru	Sao Paulo	This study
PRA82	L7.2	2019	Contemporary	Pratânia	Botucatu	Bauru	Sao Paulo	This study
PRA83	L7.2	2019	Contemporary	Pratânia	Botucatu	Bauru	Sao Paulo	This study
PRA84	L7.2	2019	Contemporary	Pratânia	Botucatu	Bauru	Sao Paulo	This study
PRA85	L7.2	2019	Contemporary	Pratânia	Botucatu	Bauru	Sao Paulo	This study
PRA86	L7.2	2019	Contemporary	Pratânia	Botucatu	Bauru	Sao Paulo	This study
PRA87	L7.2	2019	Contemporary	Pratânia	Botucatu	Bauru	Sao Paulo	This study
PRA88	L7.2	2019	Contemporary	Pratânia	Botucatu	Bauru	Sao Paulo	This study
PRA89	L7.2	2019	Contemporary	Pratânia	Botucatu	Bauru	Sao Paulo	This study
PRA91	L7.2	2019	Contemporary	Pratânia	Botucatu	Bauru	Sao Paulo	This study
PRA92	L7.2	2019	Contemporary	Pratânia	Botucatu	Bauru	Sao Paulo	This study
PRA93	L7.2	2019	Contemporary	Pratânia	Botucatu	Bauru	Sao Paulo	This study
PRA94	L7.2	2019	Contemporary	Pratânia	Botucatu	Bauru	Sao Paulo	This study
PRA95	L7.2	2019	Contemporary	Pratânia	Botucatu	Bauru	Sao Paulo	This study
PRA98	L7.2	2019	Contemporary	Pratânia	Botucatu	Bauru	Sao Paulo	This study
PRA99	L7.2	2019	Contemporary	Pratânia	Botucatu	Bauru	Sao Paulo	This study
TUR1	L7.2	2020	Contemporary	Turmalina	Fernandópolis	São José do Rio Preto	Sao Paulo	This study
TUR11	L7.2	2020	Contemporary	Turmalina	Fernandópolis	São José do Rio Preto	Sao Paulo	This study
TUR12	L7.2	2020	Contemporary	Turmalina	Fernandópolis	São José do Rio Preto	Sao Paulo	This study
TUR13	L7.2	2020	Contemporary	Turmalina	Fernandópolis	São José do Rio Preto	Sao Paulo	This study
TUR15	L7.2	2020	Contemporary	Turmalina	Fernandópolis	São José do Rio Preto	Sao Paulo	This study
TUR17	L7.2	2020	Contemporary	Turmalina	Fernandópolis	São José do Rio Preto	Sao Paulo	This study
TUR18	L7.2	2020	Contemporary	Turmalina	Fernandópolis	São José do Rio Preto	Sao Paulo	This study
TUR19	L7.2	2020	Contemporary	Turmalina	Fernandópolis	São José do Rio Preto	Sao Paulo	This study
TUR2	L7.2	2020	Contemporary	Turmalina	Fernandópolis	São José do Rio Preto	Sao Paulo	This study
TUR20	L7.2	2020	Contemporary	Turmalina	Fernandópolis	São José do Rio Preto	Sao Paulo	This study
TUR21	L7.2	2020	Contemporary	Turmalina	Fernandópolis	São José do Rio Preto	Sao Paulo	This study
TUR22	L7.2	2020	Contemporary	Turmalina	Fernandópolis	São José do Rio Preto	Sao Paulo	This study
TUR26	L7.2	2020	Contemporary	Turmalina	Fernandópolis	São José do Rio Preto	Sao Paulo	This study
TUR27	L7.2	2020	Contemporary	Turmalina	Fernandópolis	São José do Rio Preto	Sao Paulo	This study
TUR28	L7.2	2020	Contemporary	Turmalina	Fernandópolis	São José do Rio Preto	Sao Paulo	This study
TUR29	L7.2	2020	Contemporary	Turmalina	Fernandópolis	São José do Rio Preto	Sao Paulo	This study
TUR3	L7.2	2020	Contemporary	Turmalina	Fernandópolis	São José do Rio Preto	Sao Paulo	This study
TUR30	L7.2	2020	Contemporary	Turmalina	Fernandópolis	São José do Rio Preto	Sao Paulo	This study
TUR4	L7.2	2020	Contemporary	Turmalina	Fernandópolis	São José do Rio Preto	Sao Paulo	This study
TUR40	L7.2	2020	Contemporary	Turmalina	Fernandópolis	São José do Rio Preto	Sao Paulo	This study
TUR41	L7.2	2020	Contemporary	Turmalina	Fernandópolis	São José do Rio Preto	Sao Paulo	This study
TUR42	L7.2	2020	Contemporary	Turmalina	Fernandópolis	São José do Rio Preto	Sao Paulo	This study
TUR43	L7.2	2020	Contemporary	Turmalina	Fernandópolis	São José do Rio Preto	Sao Paulo	This study
TUR44	L7.2	2020	Contemporary	Turmalina	Fernandópolis	São José do Rio Preto	Sao Paulo	This study
TUR45	L7.2	2020	Contemporary	Turmalina	Fernandópolis	São José do Rio Preto	Sao Paulo	This study
TUR46	L7.2	2020	Contemporary	Turmalina	Fernandópolis	São José do Rio Preto	Sao Paulo	This study
TUR47	L7.2	2020	Contemporary	Turmalina	Fernandópolis	São José do Rio Preto	Sao Paulo	This study
TUR48	L7.2	2020	Contemporary	Turmalina	Fernandópolis	São José do Rio Preto	Sao Paulo	This study
TUR49	L7.2	2020	Contemporary	Turmalina	Fernandópolis	São José do Rio Preto	Sao Paulo	This study
TUR5	L7.2	2020	Contemporary	Turmalina	Fernandópolis	São José do Rio Preto	Sao Paulo	This study
TUR50	L7.2	2020	Contemporary	Turmalina	Fernandópolis	São José do Rio Preto	Sao Paulo	This study
TUR51	L7.2	2020	Contemporary	Turmalina	Fernandópolis	São José do Rio Preto	Sao Paulo	This study
TUR52	L7.2	2020	Contemporary	Turmalina	Fernandópolis	São José do Rio Preto	Sao Paulo	This study
TUR53	L7.2	2020	Contemporary	Turmalina	Fernandópolis	São José do Rio Preto	Sao Paulo	This study
TUR54	L7.2	2020	Contemporary	Turmalina	Fernandópolis	São José do Rio Preto	Sao Paulo	This study
TUR55	L7.2	2020	Contemporary	Turmalina	Fernandópolis	São José do Rio Preto	Sao Paulo	This study
TUR56	L7.2	2020	Contemporary	Turmalina	Fernandópolis	São José do Rio Preto	Sao Paulo	This study
TUR57	L7.2	2020	Contemporary	Turmalina	Fernandópolis	São José do Rio Preto	Sao Paulo	This study
TUR58	L7.2	2020	Contemporary	Turmalina	Fernandópolis	São José do Rio Preto	Sao Paulo	This study
TUR59	L7.2	2020	Contemporary	Turmalina	Fernandópolis	São José do Rio Preto	Sao Paulo	This study
TUR6	L7.2	2020	Contemporary	Turmalina	Fernandópolis	São José do Rio Preto	Sao Paulo	This study
TUR60	L7.2	2020	Contemporary	Turmalina	Fernandópolis	São José do Rio Preto	Sao Paulo	This study
TUR61	L7.2	2020	Contemporary	Turmalina	Fernandópolis	São José do Rio Preto	Sao Paulo	This study
TUR62	L7.2	2020	Contemporary	Turmalina	Fernandópolis	São José do Rio Preto	Sao Paulo	This study
TUR63	L7.2	2020	Contemporary	Turmalina	Fernandópolis	São José do Rio Preto	Sao Paulo	This study
TUR64	L7.2	2020	Contemporary	Turmalina	Fernandópolis	São José do Rio Preto	Sao Paulo	This study
TUR65	L7.2	2020	Contemporary	Turmalina	Fernandópolis	São José do Rio Preto	Sao Paulo	This study
TUR66	L7.2	2020	Contemporary	Turmalina	Fernandópolis	São José do Rio Preto	Sao Paulo	This study
TUR67	L7.2	2020	Contemporary	Turmalina	Fernandópolis	São José do Rio Preto	Sao Paulo	This study
TUR68	L7.2	2020	Contemporary	Turmalina	Fernandópolis	São José do Rio Preto	Sao Paulo	This study
TUR69	L7.2	2020	Contemporary	Turmalina	Fernandópolis	São José do Rio Preto	Sao Paulo	This study
TUR7	L7.2	2020	Contemporary	Turmalina	Fernandópolis	São José do Rio Preto	Sao Paulo	This study
TUR70	L7.2	2020	Contemporary	Turmalina	Fernandópolis	São José do Rio Preto	Sao Paulo	This study
TUR71	L7.2	2020	Contemporary	Turmalina	Fernandópolis	São José do Rio Preto	Sao Paulo	This study
TUR8	L7.2	2020	Contemporary	Turmalina	Fernandópolis	São José do Rio Preto	Sao Paulo	This study
TUR9	L7.2	2020	Contemporary	Turmalina	Fernandópolis	São José do Rio Preto	Sao Paulo	This study

## Sheet: Table S6
Supplementary Table S6: subset of representative Brazilian genome dataset used for Bayesian analysis
isolate	Lineage	Year	Type	Municipality	microregion	mesoregion	state
A306	L7.2	1997	Historical	Paranavai			Parana
AM19	L7.2	2019	Contemporary	Americo de Campos	Votuporanga	São José do Rio Preto	Sao Paulo
AM47	L7.2	2019	Contemporary	Americo de Campos	Votuporanga	São José do Rio Preto	Sao Paulo
AM68	L7.2	2019	Contemporary	Americo de Campos	Votuporanga	São José do Rio Preto	Sao Paulo
AM71	L7.2	2019	Contemporary	Americo de Campos	Votuporanga	São José do Rio Preto	Sao Paulo
AM77	L7.2	2019	Contemporary	Americo de Campos	Votuporanga	São José do Rio Preto	Sao Paulo
CAJ16	L7.2	2019	Contemporary	Cajobi	Catanduva	São José do Rio Preto	Sao Paulo
CAJ61	L7.2	2019	Contemporary	Cajobi	Catanduva	São José do Rio Preto	Sao Paulo
CAJ80	L7.2	2019	Contemporary	Cajobi	Catanduva	São José do Rio Preto	Sao Paulo
CAS13	L4	2021	Contemporary	Casa Branca	São João da Boa Vista	Campinas	Sao Paulo
CAS28	L4	2021	Contemporary	Casa Branca	São João da Boa Vista	Campinas	Sao Paulo
CAS35	L4	2021	Contemporary	Casa Branca	São João da Boa Vista	Campinas	Sao Paulo
CAS42	L4	2021	Contemporary	Casa Branca	São João da Boa Vista	Campinas	Sao Paulo
CAS5	L4	2021	Contemporary	Casa Branca	São João da Boa Vista	Campinas	Sao Paulo
CAS63	L4	2021	Contemporary	Casa Branca	São João da Boa Vista	Campinas	Sao Paulo
CAS64	L4	2021	Contemporary	Casa Branca	São João da Boa Vista	Campinas	Sao Paulo
CAS7	L4	2021	Contemporary	Casa Branca	São João da Boa Vista	Campinas	Sao Paulo
CAS78	L4	2021	Contemporary	Casa Branca	São João da Boa Vista	Campinas	Sao Paulo
CAS89	L4	2021	Contemporary	Casa Branca	São João da Boa Vista	Campinas	Sao Paulo
COS10	L7.2	2021	Contemporary	Cosmorama	Votuporanga	São José do Rio Preto	Sao Paulo
COS11	L7.2	2021	Contemporary	Cosmorama	Votuporanga	São José do Rio Preto	Sao Paulo
COS15	L7.2	2021	Contemporary	Cosmorama	Votuporanga	São José do Rio Preto	Sao Paulo
COS18	L7.2	2021	Contemporary	Cosmorama	Votuporanga	São José do Rio Preto	Sao Paulo
COS2	L7.2	2021	Contemporary	Cosmorama	Votuporanga	São José do Rio Preto	Sao Paulo
COS31	L7.2	2021	Contemporary	Cosmorama	Votuporanga	São José do Rio Preto	Sao Paulo
COS36	L7.2	2021	Contemporary	Cosmorama	Votuporanga	São José do Rio Preto	Sao Paulo
COS37	L7.2	2021	Contemporary	Cosmorama	Votuporanga	São José do Rio Preto	Sao Paulo
COS38	L7.2	2021	Contemporary	Cosmorama	Votuporanga	São José do Rio Preto	Sao Paulo
COS48	L7.2	2021	Contemporary	Cosmorama	Votuporanga	São José do Rio Preto	Sao Paulo
COS52	L7.2	2021	Contemporary	Cosmorama	Votuporanga	São José do Rio Preto	Sao Paulo
COS6	L7.2	2021	Contemporary	Cosmorama	Votuporanga	São José do Rio Preto	Sao Paulo
COS61	L7.2	2021	Contemporary	Cosmorama	Votuporanga	São José do Rio Preto	Sao Paulo
COS63	L7.2	2021	Contemporary	Cosmorama	Votuporanga	São José do Rio Preto	Sao Paulo
COS72	L7.2	2021	Contemporary	Cosmorama	Votuporanga	São José do Rio Preto	Sao Paulo
COS75	L7.2	2021	Contemporary	Cosmorama	Votuporanga	São José do Rio Preto	Sao Paulo
COS77	L7.2	2021	Contemporary	Cosmorama	Votuporanga	São José do Rio Preto	Sao Paulo
COS8	L7.2	2021	Contemporary	Cosmorama	Votuporanga	São José do Rio Preto	Sao Paulo
COS81	L7.2	2021	Contemporary	Cosmorama	Votuporanga	São José do Rio Preto	Sao Paulo
COS88	L7.2	2021	Contemporary	Cosmorama	Votuporanga	São José do Rio Preto	Sao Paulo
FDC_1662	L7.2	2011	Historical				Parana
FDC_636	L7.2	1996	Historical				Parana
FDC1053	L7.2	2004	Historical	Ilha Solteira	Andradina	Araçatuba	Sao Paulo
FDC1083	L7.2	1980	Historical	Assis	Assis	Assis	Sao Paulo
FDC1085	L7.2	1979	Historical	Araçatuba	Araçatuba	Araçatuba	Sao Paulo
FDC1087	L7.2	1981	Historical	Candido Mota	Assis	Assis	Sao Paulo
FDC1088	L7.2	1981	Historical	Lins	Lins	Bauru	Sao Paulo
FDC1091	L7.2	1981	Historical	São Pedro do Turvo	Ourinhos	Assis	Sao Paulo
FDC1094	L7.2	1982	Historical	Cajobi	Catanduva	São José do Rio Preto	Sao Paulo
FDC1095	L7.2	1983	Historical	Santa Mercedes	Dracena	Presidente Prudente	Sao Paulo
FDC1098	L7.2	1992	Historical	Presidente Prudente	Presidente Prudente	Presidente Prudente	Sao Paulo
FDC1101	L7.2	1996	Historical	Mogi-Mirim	Mogi Mirim	Campinas	Sao Paulo
FDC1102	L7.2	1998	Historical	Sao Joao da Boa Vista	São João da Boa Vista	Campinas	Sao Paulo
FDC1104	L7.2	1998	Historical	Engenheiro Coelho	Mogi Mirim	Campinas	Sao Paulo
FDC1107	L7.2	1999	Historical	Itirapina	Rio Claro	Piracicaba	Sao Paulo
FDC1115	L7.2	1999	Historical	General Salgado	Auriflama	São José do Rio Preto	Sao Paulo
FDC1116	L7.2	1999	Historical	Presidente Bernardes	Presidente Prudente	Presidente Prudente	Sao Paulo
FDC1118	L7.2	1999	Historical	Botucatu	Botucatu	Bauru	Sao Paulo
FDC1120	L7.2	2000	Historical	Clementina	Birigüi	Araçatuba	Sao Paulo
FDC1121	L7.2	2000	Historical	Luiziânia	Birigüi	Araçatuba	Sao Paulo
FDC1125	L7.2	2000	Historical	Sud Mennucci	Andradina	Araçatuba	Sao Paulo
FDC1129	L7.2	2000	Historical	Guzolândia	Auriflama	São José do Rio Preto	Sao Paulo
FDC1139	L7.2	1999	Historical	Araraquara	Araraquara	Araraquara	Sao Paulo
FDC1143	L7.2	2000	Historical	Avare	Avare	Bauru	Sao Paulo
FDC1144	L7.2	2000	Historical	Guaimbe	Lins	Bauru	Sao Paulo
FDC1145	L7.2	2000	Historical	Marília	Marília	Marília	Sao Paulo
FDC1148	L7.2	2001	Historical	Tarumã	Assis	Assis	Sao Paulo
FDC1150	L7.2	2001	Historical	Salto Grande	Ourinhos	Assis	Sao Paulo
FDC1182	L7.2	2005	Historical	Ourizona, Parana			Parana
FDC1227	L7.2	2005	Historical	Adolfo	São José do Rio Preto	São José do Rio Preto	Sao Paulo
FDC1252	NLA	2005	Historical	Sales	Novo Horizonte	São José do Rio Preto	Sao Paulo
FDC1277	L7.2	2005	Historical	Marinopolis	Jales	São José do Rio Preto	Sao Paulo
FDC1291	L7.2	2007	Historical	Rubiacea	Araçatuba	Araçatuba	Sao Paulo
FDC1387	L7.1	2007	Historical	Urania	Jales	São José do Rio Preto	Sao Paulo
FDC1424	L7.2	2007	Historical	Suzanapolis	Andradina	Araçatuba	Sao Paulo
FDC1488	L7.1	2007	Historical	Urania	Jales	São José do Rio Preto	Sao Paulo
FDC1531	L7.2	2007	Historical	Pereira Barreto	Andradina	Araçatuba	Sao Paulo
FDC1533	L7.1	2007	Historical	Palmeira d'Oeste	Jales	São José do Rio Preto	Sao Paulo
FDC1539	L7.2	2007	Historical	Ilha Solteira	Andradina	Araçatuba	Sao Paulo
FDC1580	L7.1	2007	Historical	Boa Esperança do Sul	Araraquara	Araraquara	Sao Paulo
FDC1666	L7.2	2011	Historical	Rondon - Parana			Parana
FDC1681	L7.2	2012	Historical	Matao	Araraquara	Araraquara	Sao Paulo
FDC1705	L7.2	2013	Historical	Paranavai - Parana			Parana
FDC1707	L7.2	2013	Historical	Alto Parana - Parana			Parana
FDC1733	L4	2014	Historical	Guairaça - Parana			Parana
FDC2	L7.2	2001	Historical	Lins	Lins	Bauru	Sao Paulo
FDC4	L7.2	2001	Historical	Cuiabá - Mato Grosso			Mato grosso
FDC512	L7.2	2002	Historical	Iacri	Tupã	Marília	Sao Paulo
FDC544	L7.2	2002	Historical	Mira Estrela	Fernandópolis	São José do Rio Preto	Sao Paulo
FDC550	L7.2	2002	Historical	Rubineia	Jales	São José do Rio Preto	Sao Paulo
FDC551	L7.2	2002	Historical	Ibitinga	Araraquara	Araraquara	Sao Paulo
FDC553	L7.2	2001	Historical	Avare	Avare	Bauru	Sao Paulo
FDC560	L7.2	2001	Historical	Urupes	Novo Horizonte	São José do Rio Preto	Sao Paulo
FDC562	L7.2	2002	Historical	Terra Roxa	Jaboticabal	Ribeirão Preto	Sao Paulo
FDC565	L7.2	2002	Historical	Barbosa	Birigüi	Araçatuba	Sao Paulo
FDC575	L7.2	2002	Historical	Barbosa	Birigüi	Araçatuba	Sao Paulo
FDC601	L4	2002	Historical	Bom Principio			Rio Grande do Sul
FDC704	L7.2	2002	Historical	Nova Canaã Paulista	Jales	São José do Rio Preto	Sao Paulo
FDC705	L7.2	2002	Historical	Nova Canaã Paulista	Jales	São José do Rio Preto	Sao Paulo
FDC714	L7.2	2002	Historical	Jales	Jales	São José do Rio Preto	Sao Paulo
FDC718	L7.2	2002	Historical	Borborema	Araraquara	Araraquara	Sao Paulo
FDC719	L7.2	2002	Historical	Parapua	Adamantina	Presidente Prudente	Sao Paulo
FDC724	L7.2	2002	Historical	Urupes	Novo Horizonte	São José do Rio Preto	Sao Paulo
FDC748	L7.2	2002	Historical	Osvaldo Cruz	Adamantina	Presidente Prudente	Sao Paulo
FDC749	L7.2	2002	Historical	Aparecida d'Oeste	Jales	São José do Rio Preto	Sao Paulo
FDC75	L7.2	1998	Historical	Casa Branca	São João da Boa Vista	Campinas	Sao Paulo
FDC755	L7.2	2002	Historical	Caiuá	Presidente Prudente	Presidente Prudente	Sao Paulo
FDC764	L7.2	2002	Historical	Sandovalina	Presidente Prudente	Presidente Prudente	Sao Paulo
FDC769	L7.2	2002	Historical	Narandiba	Presidente Prudente	Presidente Prudente	Sao Paulo
FDC782	L7.2	2002	Historical	Ibitinga	Araraquara	Araraquara	Sao Paulo
FDC806	L7.2	2002	Historical	Boa Vista, Roraima			Roraima
GAP16	L7.2	2020	Contemporary	Gaviao Peixoto	Araraquara	Araraquara	Sao Paulo
GAP23	L7.2	2020	Contemporary	Gaviao Peixoto	Araraquara	Araraquara	Sao Paulo
GAP26	L7.2	2020	Contemporary	Gaviao Peixoto	Araraquara	Araraquara	Sao Paulo
GAP29	L7.2	2020	Contemporary	Gaviao Peixoto	Araraquara	Araraquara	Sao Paulo
GAP31	L7.2	2020	Contemporary	Gaviao Peixoto	Araraquara	Araraquara	Sao Paulo
GAP4	L7.2	2020	Contemporary	Gaviao Peixoto	Araraquara	Araraquara	Sao Paulo
GAP7	L7.2	2020	Contemporary	Gaviao Peixoto	Araraquara	Araraquara	Sao Paulo
GUA29	L7.2	2020	Contemporary	Guaranta	Bauru	Bauru	Sao Paulo
GUA31	L7.2	2020	Contemporary	Guaranta	Bauru	Bauru	Sao Paulo
GUA47	L7.2	2021	Contemporary	Guaranta	Bauru	Bauru	Sao Paulo
GUA51	L7.2	2021	Contemporary	Guaranta	Bauru	Bauru	Sao Paulo
GUA52	L7.2	2021	Contemporary	Guaranta	Bauru	Bauru	Sao Paulo
GUA53	L7.2	2021	Contemporary	Guaranta	Bauru	Bauru	Sao Paulo
GUA66	L7.2	2021	Contemporary	Guaranta	Bauru	Bauru	Sao Paulo
GUA75	L7.2	2021	Contemporary	Guaranta	Bauru	Bauru	Sao Paulo
GUA89	L7.2	2021	Contemporary	Guaranta	Bauru	Bauru	Sao Paulo
GUA91	L7.2	2021	Contemporary	Guaranta	Bauru	Bauru	Sao Paulo
ITA1	L4	2019	Contemporary	Itapolis	Araraquara	Araraquara	Sao Paulo
ITA11	L7.2	2019	Contemporary	Itapolis	Araraquara	Araraquara	Sao Paulo
ITA17	L4	2019	Contemporary	Itapolis	Araraquara	Araraquara	Sao Paulo
ITA2	L7.2	2019	Contemporary	Itapolis	Araraquara	Araraquara	Sao Paulo
ITA22	L4	2019	Contemporary	Itapolis	Araraquara	Araraquara	Sao Paulo
ITA28	L4	2019	Contemporary	Itapolis	Araraquara	Araraquara	Sao Paulo
ITA36	L4	2019	Contemporary	Itapolis	Araraquara	Araraquara	Sao Paulo
ITA4	L4	2019	Contemporary	Itapolis	Araraquara	Araraquara	Sao Paulo
ITA47	L4	2019	Contemporary	Itapolis	Araraquara	Araraquara	Sao Paulo
ITA62	L4	2019	Contemporary	Itapolis	Araraquara	Araraquara	Sao Paulo
ITA65	L7.2	2019	Contemporary	Itapolis	Araraquara	Araraquara	Sao Paulo
ITA66	L7.2	2019	Contemporary	Itapolis	Araraquara	Araraquara	Sao Paulo
ITA67	L7.2	2019	Contemporary	Itapolis	Araraquara	Araraquara	Sao Paulo
ITA71	L4	2019	Contemporary	Itapolis	Araraquara	Araraquara	Sao Paulo
ITA73	L7.2	2019	Contemporary	Itapolis	Araraquara	Araraquara	Sao Paulo
ITA80	L4	2019	Contemporary	Itapolis	Araraquara	Araraquara	Sao Paulo
ITA87	L7.2	2019	Contemporary	Itapolis	Araraquara	Araraquara	Sao Paulo
MAN1	L7.2	2019	Contemporary	Manduri	Ourinhos	Assis	Sao Paulo
MAN21	L7.2	2019	Contemporary	Manduri	Ourinhos	Assis	Sao Paulo
MAN35	L7.2	2020	Contemporary	Manduri	Ourinhos	Assis	Sao Paulo
MAN37	L7.2	2020	Contemporary	Manduri	Ourinhos	Assis	Sao Paulo
MAN40	L7.2	2020	Contemporary	Manduri	Ourinhos	Assis	Sao Paulo
MAN44	L7.2	2020	Contemporary	Manduri	Ourinhos	Assis	Sao Paulo
MAN46	L7.2	2020	Contemporary	Manduri	Ourinhos	Assis	Sao Paulo
MAN53	L7.2	2020	Contemporary	Manduri	Ourinhos	Assis	Sao Paulo
MAN60	L7.2	2021	Contemporary	Manduri	Ourinhos	Assis	Sao Paulo
MAP10	L7.2	2018	Contemporary	Marapoama	Novo Horizonte	São José do Rio Preto	Sao Paulo
MAP12	L7.2	2018	Contemporary	Marapoama	Novo Horizonte	São José do Rio Preto	Sao Paulo
MAP14	L7.2	2018	Contemporary	Marapoama	Novo Horizonte	São José do Rio Preto	Sao Paulo
MAP34	L7.2	2018	Contemporary	Marapoama	Novo Horizonte	São José do Rio Preto	Sao Paulo
MAP35	L7.2	2018	Contemporary	Marapoama	Novo Horizonte	São José do Rio Preto	Sao Paulo
MAP37	L7.2	2018	Contemporary	Marapoama	Novo Horizonte	São José do Rio Preto	Sao Paulo
MAP4	L7.2	2018	Contemporary	Marapoama	Novo Horizonte	São José do Rio Preto	Sao Paulo
MAP48	L7.2	2018	Contemporary	Marapoama	Novo Horizonte	São José do Rio Preto	Sao Paulo
MAP5	L7.2	2018	Contemporary	Marapoama	Novo Horizonte	São José do Rio Preto	Sao Paulo
MAP78	L7.2	2021	Contemporary	Marapoama	Novo Horizonte	São José do Rio Preto	Sao Paulo
MOG14	L7.1	2021	Contemporary	Mogi-Guaçu	Mogi Mirim	Campinas	Sao Paulo
MOG17	L7.1	2021	Contemporary	Mogi-Guaçu	Mogi Mirim	Campinas	Sao Paulo
MOG26	L7.1	2021	Contemporary	Mogi-Guaçu	Mogi Mirim	Campinas	Sao Paulo
MOG3	L7.1	2021	Contemporary	Mogi-Guaçu	Mogi Mirim	Campinas	Sao Paulo
MOG44	L7.1	2021	Contemporary	Mogi-Guaçu	Mogi Mirim	Campinas	Sao Paulo
MOG59	L7.1	2021	Contemporary	Mogi-Guaçu	Mogi Mirim	Campinas	Sao Paulo
MOG69	L7.1	2021	Contemporary	Mogi-Guaçu	Mogi Mirim	Campinas	Sao Paulo
MOG78	L7.1	2021	Contemporary	Mogi-Guaçu	Mogi Mirim	Campinas	Sao Paulo
MOG8	L7.1	2021	Contemporary	Mogi-Guaçu	Mogi Mirim	Campinas	Sao Paulo
MOG86	L7.1	2021	Contemporary	Mogi-Guaçu	Mogi Mirim	Campinas	Sao Paulo
NA10	L7.2	2018	Contemporary	Nova Aliança	São José do Rio Preto	São José do Rio Preto	Sao Paulo
NA11	L7.2	2018	Contemporary	Nova Aliança	São José do Rio Preto	São José do Rio Preto	Sao Paulo
NA13	L7.2	2018	Contemporary	Nova Aliança	São José do Rio Preto	São José do Rio Preto	Sao Paulo
NA14	L7.2	2018	Contemporary	Nova Aliança	São José do Rio Preto	São José do Rio Preto	Sao Paulo
NA20	L7.2	2018	Contemporary	Nova Aliança	São José do Rio Preto	São José do Rio Preto	Sao Paulo
NA21	L7.2	2018	Contemporary	Nova Aliança	São José do Rio Preto	São José do Rio Preto	Sao Paulo
NA26	L7.2	2018	Contemporary	Nova Aliança	São José do Rio Preto	São José do Rio Preto	Sao Paulo
NA28	L7.2	2018	Contemporary	Nova Aliança	São José do Rio Preto	São José do Rio Preto	Sao Paulo
NA29	L7.2	2018	Contemporary	Nova Aliança	São José do Rio Preto	São José do Rio Preto	Sao Paulo
NA32	L7.2	2018	Contemporary	Nova Aliança	São José do Rio Preto	São José do Rio Preto	Sao Paulo
NA38	L7.2	2019	Contemporary	Nova Aliança	São José do Rio Preto	São José do Rio Preto	Sao Paulo
NA4	L7.2	2018	Contemporary	Nova Aliança	São José do Rio Preto	São José do Rio Preto	Sao Paulo
NA40	L7.2	2019	Contemporary	Nova Aliança	São José do Rio Preto	São José do Rio Preto	Sao Paulo
NA44	L7.2	2019	Contemporary	Nova Aliança	São José do Rio Preto	São José do Rio Preto	Sao Paulo
NA6	L7.2	2018	Contemporary	Nova Aliança	São José do Rio Preto	São José do Rio Preto	Sao Paulo
NA7	L7.2	2018	Contemporary	Nova Aliança	São José do Rio Preto	São José do Rio Preto	Sao Paulo
PRA09	L7.2	2019	Contemporary	Pratânia	Botucatu	Bauru	Sao Paulo
PRA32	L7.2	2019	Contemporary	Pratânia	Botucatu	Bauru	Sao Paulo
PRA44	L7.2	2019	Contemporary	Pratânia	Botucatu	Bauru	Sao Paulo
PRA45	L7.2	2019	Contemporary	Pratânia	Botucatu	Bauru	Sao Paulo
PRA49	L7.2	2019	Contemporary	Pratânia	Botucatu	Bauru	Sao Paulo
PRA53	L7.2	2019	Contemporary	Pratânia	Botucatu	Bauru	Sao Paulo
PRA59	L7.2	2019	Contemporary	Pratânia	Botucatu	Bauru	Sao Paulo
PRA84	L7.2	2019	Contemporary	Pratânia	Botucatu	Bauru	Sao Paulo
PRA85	L7.2	2019	Contemporary	Pratânia	Botucatu	Bauru	Sao Paulo
TUR1	L7.2	2020	Contemporary	Turmalina	Fernandópolis	São José do Rio Preto	Sao Paulo
TUR4	L7.2	2020	Contemporary	Turmalina	Fernandópolis	São José do Rio Preto	Sao Paulo
TUR48	L7.2	2020	Contemporary	Turmalina	Fernandópolis	São José do Rio Preto	Sao Paulo
TUR52	L7.2	2020	Contemporary	Turmalina	Fernandópolis	São José do Rio Preto	Sao Paulo
TUR63	L7.2	2020	Contemporary	Turmalina	Fernandópolis	São José do Rio Preto	Sao Paulo

## Sheet: Table S7
Supplementary Table S7: Recombinant regions detected among Brazilian Xcc isolates
start*	end*	length (bp)
2634528	2635355	828
2834411	2839664	5254
3799550	3805347	5798
*Positions are specified relative to the reference genome A306
